# Supplementary material for: Poverty concentration in an affluent city: Geographic variation and correlates of neighborhood poverty rates in Hong Kong
Source: PLoS One. 2018 Feb 23;13(2):e0190566. doi: 10.1371/journal.pone.0190566 (PMC5825023; doi:10.1371/journal.pone.0190566)
Supplement: S1 File — (XLSX) [file pone.0190566.s001.xlsx]

## Sheet: Figure1
Area	LSB
Hong Kong Island	111001,111003,111004,111005,111007,111009,111011,111012,111014,111016,111018,111018,111021,111022,111023,111025,111026,111027,111029,111035,111039,111044,111044,111050,112001,112003,112004,112005,112006,112008,112009,112010,112013,112017,112020,112021,112023,112024,112025,112026,112028,112033,112035,112037,112038,112039,112041,112043,112045,113002,113003,113005,113006,113008,113009,113010,113015,…
Kowloon	211005,211007,211008,211010,211011,211017,211019,211020,212001,212002,212005,212007,212012,212016,212017,212021,213003,213003,213004,214001,214005,214006,215001,215001,217002,217002,217003,217003,220025,221001,221001,221002,221002,221004,221006,221008,221008,221009,221010,221011,221013,221014,221017,221019,221021,221025,221028,221029,221031,221032,221035,221038,221041,221042,221046,221050,221053,…
New Territories	255014,260007,260008,260011,261001,261001,263021,271001,281002,282013,288004,292011,293005,297021,297022,297027,297029,298018,298025,310001,310001,310001,310001,310001,320001,320001,321005,321005,321008,321009,321012,322002,323003,323007,323019,323025,323027,323030,323032,323033,323034,323035,323037,324004,324006,324007,324008,324010,324011,324012,324015,324015,324017,324022,324025,324025,324026,…
