# Supplementary material for: Poverty concentration in an affluent city: Geographic variation and correlates of neighborhood poverty rates in Hong Kong
Source: PLoS One. 2018 Feb 23;13(2):e0190566. doi: 10.1371/journal.pone.0190566 (PMC5825023; doi:10.1371/journal.pone.0190566)
Supplement: S3 File — (XLSX) [file pone.0190566.s003.xlsx]

## Sheet: Figure3
Clusters	LSB
1	510002,510004,510017,510025,510026,510027,510028,510029,510031,510037,510038,511005,513001,514001,527002,527011,527016,
2	723012,524027,541002,542001,542005,542009,543001,544001,544005,545001,545002,610001,620001,621003,621022,623006,624034,624041,626007,627005,641001,641006,642001,651001,652001,
3	914001, 944001, 944000,
4	324017,324040,324051,326030,328006,350001,324010,324015,325003,325005,325016,326001,326002,326003,326005,326011,326015,326021,327002,327006,327008,327010,327017,328002,
5	759039,754017,754040,759027,759043,759044,
6	221001,221002,221004,221006,221010,221011,221019,221021,221025,221028,221029,221031,221032,221035,221038,221041,221042,221046,221050,221053,221067,221073,221077,221081,221090,221097,222001,222003,222013,222019,222021,226001,227002,227009,227011,227021,228026,228034,229001,229004,229007,229008,229013,229017,229019,236008,253003,255006,255014,261023,262002,262003,263002,263010,263012,263014,263015,…
7	241019,242040,242041,243041,245020,247008,280002,281003,281009,281010,281011,281012,281016,281035,281037,281041,282007,282010,282018,282022,282023,283002,283017,283021,283022,283023,283027,283029,283031,284001,284003,284007,284018,284021,284022,285012,287001,288006,288008,288009,288010,288019,291001,291005,291007,291017,292001,292009,292010,293002,293003,293005,293007,294003,294006,294007,294008,…
