# Supplementary material for: Poverty concentration in an affluent city: Geographic variation and correlates of neighborhood poverty rates in Hong Kong
Source: PLoS One. 2018 Feb 23;13(2):e0190566. doi: 10.1371/journal.pone.0190566 (PMC5825023; doi:10.1371/journal.pone.0190566)
Supplement: S4 File — (XLSX) [file pone.0190566.s004.xlsx]

## Sheet: Figure4_Figure5
LSB	Coeff_1	Coeff_2	Coeff_3	Coeff_4	Coeff_5	Coeff_6	Coeff_7	Coeff_8	Coeff_9	Coeff_10	Coeff_11	Coeff_12	StdErr_1	StdErr_2	StdErr_3	StdErr_4	StdErr_5	StdErr_6	StdErr_7	StdErr_8	StdErr_9	StdErr_10	StdErr_11	StdErr_12
111001	-0.03822	-0.026829	0.021931	0.116495	0.15659	0.358482	0.1578	0.060858	0.054465	0.028409	0.141439	-0.02342	0.053251	0.047377	0.046565	0.050281	0.047215	0.107424	0.094963	0.046939	0.085554	0.052018	0.094252	0.135838
111003	-0.024931	-0.031188	0.026904	0.112193	0.152701	0.366696	0.164483	0.061562	0.045132	0.021707	0.17768	-0.143469	0.052042	0.046663	0.046398	0.049108	0.04623	0.104583	0.091935	0.045613	0.085361	0.051134	0.099081	0.178753
111004	-0.023398	-0.031703	0.027586	0.112122	0.151864	0.367915	0.165251	0.061349	0.04388	0.020583	0.183085	-0.156364	0.051977	0.046623	0.046437	0.049072	0.046189	0.104378	0.091689	0.045518	0.085471	0.051085	0.099733	0.18311
111005	-0.021026	-0.032412	0.028111	0.11153	0.151358	0.369953	0.165784	0.061713	0.042201	0.019748	0.187167	-0.164735	0.051697	0.04642	0.046329	0.048814	0.045925	0.103771	0.091049	0.045203	0.085305	0.050852	0.099949	0.187267
111007	-0.025193	-0.030948	0.026597	0.11206	0.15262	0.361644	0.163576	0.061402	0.045672	0.023294	0.174808	-0.152528	0.051916	0.046567	0.046362	0.048714	0.046205	0.104481	0.091856	0.045702	0.085126	0.050796	0.098779	0.178271
111009	-0.023534	-0.031404	0.02702	0.111864	0.15189	0.361422	0.164097	0.0613	0.044571	0.022723	0.179125	-0.167764	0.051768	0.046463	0.046337	0.048524	0.04611	0.104166	0.091516	0.045584	0.085099	0.050616	0.099214	0.182513
111011	-0.021183	-0.032169	0.027843	0.111884	0.150738	0.364263	0.16525	0.061105	0.042518	0.020817	0.187013	-0.180555	0.051676	0.046401	0.046364	0.048539	0.046031	0.103862	0.091144	0.045405	0.085293	0.050599	0.100019	0.187879
111012	-0.017987	-0.033199	0.028718	0.111527	0.149935	0.370017	0.166178	0.061472	0.039575	0.018509	0.194569	-0.18133	0.051406	0.046205	0.046287	0.048473	0.045738	0.103197	0.090385	0.044983	0.085348	0.050505	0.100484	0.192375
111014	-0.018031	-0.033776	0.029778	0.111119	0.150544	0.382352	0.167431	0.06206	0.039285	0.015696	0.197409	-0.150625	0.051587	0.046371	0.046359	0.049233	0.045664	0.103254	0.090374	0.044698	0.085725	0.051165	0.100737	0.192254
111016	-0.014661	-0.034664	0.031048	0.111629	0.148961	0.38592	0.167484	0.061566	0.034957	0.012638	0.208974	-0.151636	0.051299	0.046167	0.046468	0.049062	0.045471	0.10271	0.089599	0.04444	0.086185	0.050915	0.101782	0.195235
111018	-0.041253	-0.025567	0.019287	0.109503	0.160187	0.324488	0.146846	0.063197	0.064139	0.047102	0.091374	-0.037991	0.050946	0.045849	0.045607	0.046147	0.045677	0.104468	0.092299	0.046487	0.082618	0.048354	0.087765	0.118904
111021	-0.027539	-0.029998	0.025127	0.111602	0.153864	0.352886	0.16068	0.061753	0.048498	0.027731	0.160917	-0.142998	0.051676	0.046387	0.046173	0.04805	0.046085	0.104379	0.091839	0.045845	0.084496	0.050234	0.096926	0.171464
111022	-0.025852	-0.030476	0.025589	0.111463	0.153172	0.353565	0.161525	0.061655	0.047326	0.026767	0.166262	-0.158377	0.051574	0.046318	0.046158	0.047967	0.046018	0.104121	0.09156	0.045727	0.084527	0.050147	0.09751	0.175939
111023	-0.022409	-0.031541	0.026722	0.111465	0.151675	0.357837	0.16361	0.061441	0.044397	0.023814	0.178561	-0.180634	0.051482	0.046253	0.046187	0.048047	0.045928	0.103728	0.091095	0.045476	0.084783	0.050187	0.09888	0.184497
111025	-0.019411	-0.032623	0.028051	0.111745	0.150145	0.364756	0.165523	0.061173	0.041157	0.020208	0.190525	-0.187925	0.051485	0.04626	0.046292	0.048345	0.045883	0.103479	0.090725	0.045232	0.085249	0.050406	0.100173	0.190588
111026	-0.030153	-0.028857	0.022428	0.109891	0.1558	0.335822	0.15494	0.062602	0.054181	0.036748	0.135887	-0.139241	0.050784	0.045803	0.045616	0.046457	0.045562	0.103489	0.091102	0.045824	0.083172	0.048767	0.092912	0.164678
111027	-0.023353	-0.030957	0.025468	0.11131	0.151967	0.348847	0.161712	0.061316	0.046535	0.027163	0.171299	-0.190491	0.051232	0.046086	0.046003	0.047436	0.045863	0.103582	0.091009	0.045623	0.08438	0.049627	0.097711	0.182739
111029	-0.019334	-0.03247	0.027735	0.112183	0.149552	0.360893	0.16535	0.060663	0.041326	0.020673	0.191601	-0.200011	0.05149	0.046268	0.046304	0.048211	0.045984	0.103583	0.09082	0.045386	0.085343	0.05027	0.100295	0.191522
111035	-0.028467	-0.02905	0.02071	0.108064	0.156902	0.328037	0.152339	0.06388	0.056457	0.041504	0.125872	-0.15316	0.049786	0.045143	0.044966	0.045281	0.044854	0.102062	0.089798	0.045323	0.082087	0.0476	0.090414	0.166972
111039	-0.019162	-0.032155	0.026263	0.111051	0.150899	0.354808	0.163477	0.061737	0.042843	0.024249	0.181934	-0.200657	0.05097	0.04588	0.045885	0.047398	0.045575	0.102856	0.090213	0.045161	0.084421	0.04956	0.09858	0.189495
111044	-0.046706	-0.024045	0.015824	0.104767	0.164681	0.306349	0.13831	0.065066	0.074764	0.060032	0.050371	-0.01424	0.049508	0.044981	0.044864	0.044355	0.044782	0.102959	0.091161	0.046211	0.081119	0.046439	0.081826	0.090174
111050	-0.030548	-0.029034	0.023942	0.111562	0.154993	0.347034	0.158079	0.061843	0.051349	0.031201	0.148093	-0.123488	0.051646	0.046365	0.04611	0.047763	0.046107	0.104603	0.092114	0.04607	0.084198	0.049988	0.095315	0.164145
112001	-0.006495	-0.038335	0.038341	0.109876	0.146819	0.434075	0.168823	0.060874	0.034589	-0.002279	0.24352	-0.003429	0.050849	0.045797	0.047206	0.050817	0.044491	0.101582	0.08733	0.042919	0.089721	0.051918	0.103571	0.192665
112003	-0.007187	-0.037098	0.035345	0.111132	0.147703	0.417989	0.167725	0.061656	0.02983	0.001489	0.235073	-0.053544	0.050677	0.045713	0.046778	0.04992	0.044603	0.101458	0.087544	0.043206	0.08828	0.051289	0.103166	0.19278
112004	-6.8e-05	-0.038081	0.035872	0.111504	0.146977	0.427534	0.165934	0.062364	0.028144	-0.002824	0.24599	-0.018196	0.049911	0.045011	0.046672	0.049577	0.043929	0.10044	0.086056	0.042482	0.088966	0.050731	0.10298	0.192109
112005	-0.003501	-0.037884	0.036323	0.111219	0.146977	0.426358	0.167256	0.061705	0.029867	-0.00171	0.243171	-0.025337	0.05036	0.045408	0.046841	0.049999	0.044281	0.101024	0.086787	0.042804	0.089067	0.051191	0.10329	0.192423
112006	-0.000546	-0.038236	0.036408	0.111528	0.146653	0.429351	0.166442	0.062016	0.029334	-0.003304	0.247338	-0.013945	0.050056	0.045117	0.046806	0.049827	0.044033	0.100656	0.08623	0.042544	0.089339	0.050938	0.103221	0.192292
112008	-0.010819	-0.035772	0.032894	0.111751	0.148328	0.400249	0.167591	0.061655	0.030459	0.00692	0.223126	-0.108686	0.050955	0.04594	0.046586	0.049388	0.045055	0.102038	0.088542	0.043855	0.087129	0.051033	0.102743	0.193877
112009	-0.008143	-0.036224	0.033263	0.11167	0.14822	0.405761	0.167222	0.061994	0.028503	0.004687	0.228667	-0.088954	0.050624	0.045685	0.046509	0.049316	0.044734	0.101499	0.087828	0.043487	0.087393	0.050877	0.102827	0.193151
112010	-0.004215	-0.036954	0.034047	0.111295	0.148117	0.41488	0.166414	0.062535	0.026877	0.00162	0.235444	-0.057117	0.050147	0.045288	0.046426	0.049228	0.044233	0.100727	0.086791	0.04292	0.087735	0.050651	0.102688	0.192221
112013	-0.001597	-0.037334	0.034339	0.112747	0.146988	0.417508	0.165816	0.062229	0.025472	-0.000852	0.242876	-0.04992	0.050064	0.045182	0.046598	0.049364	0.044249	0.10078	0.086556	0.042876	0.088642	0.050599	0.103147	0.192748
112017	0.000708	-0.037451	0.033918	0.113081	0.147026	0.417924	0.164604	0.062762	0.023792	-0.001517	0.244462	-0.045866	0.049761	0.044919	0.046494	0.049066	0.044017	0.100403	0.086069	0.042675	0.088541	0.050257	0.102889	0.192632
112020	0.000789	-0.037107	0.032876	0.113992	0.146943	0.412422	0.164063	0.062879	0.021795	-0.000785	0.24392	-0.061501	0.049749	0.044929	0.046442	0.04886	0.044127	0.100506	0.086189	0.042839	0.088434	0.050062	0.102932	0.193081
112021	-0.009932	-0.035189	0.030666	0.111282	0.149326	0.390067	0.166277	0.062655	0.029866	0.010349	0.215691	-0.129565	0.050495	0.045575	0.046093	0.048424	0.044773	0.101408	0.088111	0.043769	0.085986	0.050252	0.1016	0.193431
112023	-0.008216	-0.035313	0.030467	0.111829	0.148993	0.390797	0.165911	0.062681	0.027805	0.009068	0.220081	-0.125533	0.050318	0.045444	0.046047	0.048329	0.044672	0.101188	0.087775	0.043661	0.086219	0.050093	0.101823	0.193324
112024	-0.006788	-0.035888	0.031756	0.111596	0.148811	0.399838	0.166161	0.062728	0.026797	0.006224	0.225784	-0.100405	0.050246	0.045388	0.046166	0.048648	0.044496	0.100979	0.087391	0.043369	0.086692	0.050306	0.102205	0.192794
112025	-0.008415	-0.034844	0.029048	0.112491	0.148816	0.382209	0.165301	0.062579	0.027816	0.011022	0.21763	-0.147261	0.050276	0.045414	0.045919	0.047962	0.04479	0.101288	0.087943	0.043895	0.085998	0.049766	0.101548	0.193912
112026	-0.004442	-0.036276	0.032157	0.11147	0.148791	0.405082	0.165613	0.06309	0.02521	0.004324	0.230004	-0.082408	0.049963	0.045158	0.046114	0.048591	0.044205	0.100518	0.08678	0.043039	0.086856	0.050166	0.102182	0.192258
112028	-0.001909	-0.036448	0.031875	0.113611	0.147496	0.404678	0.164772	0.062754	0.022255	0.002005	0.238047	-0.084195	0.049916	0.045107	0.046289	0.048673	0.044328	0.100706	0.08667	0.043123	0.087781	0.050051	0.1028	0.193156
112033	-0.005594	-0.035794	0.031155	0.11292	0.148068	0.396835	0.165743	0.06245	0.024892	0.005497	0.229834	-0.108833	0.050214	0.045365	0.046201	0.048582	0.044608	0.101097	0.087391	0.043493	0.087096	0.050163	0.102563	0.193381
112035	-0.002153	-0.035946	0.030321	0.113648	0.148045	0.396939	0.163975	0.063237	0.021129	0.004232	0.233673	-0.102438	0.049767	0.045008	0.04604	0.048169	0.044289	0.100542	0.086646	0.043213	0.087093	0.049648	0.102316	0.193227
112037	-0.006023	-0.035386	0.029888	0.112568	0.148699	0.390192	0.165068	0.062898	0.02512	0.007985	0.224232	-0.123751	0.050062	0.045249	0.045953	0.048101	0.044531	0.100893	0.087345	0.043539	0.086379	0.049792	0.101893	0.193297
112038	-0.004095	-0.035253	0.028546	0.112966	0.148947	0.386093	0.163499	0.06359	0.022624	0.008516	0.224115	-0.128578	0.049701	0.044972	0.045716	0.047582	0.044308	0.100458	0.08686	0.043415	0.08605	0.04925	0.101408	0.193228
112039	-0.000974	-0.035528	0.028334	0.111841	0.150074	0.390926	0.161612	0.064942	0.019863	0.007808	0.223714	-0.106763	0.049085	0.044469	0.045396	0.047086	0.043673	0.099401	0.085761	0.042823	0.08533	0.048712	0.100599	0.191985
112041	-0.011119	-0.034309	0.028353	0.111463	0.149576	0.375199	0.165307	0.062666	0.032049	0.015078	0.206747	-0.166226	0.050413	0.045495	0.045813	0.047718	0.044907	0.101492	0.08843	0.044125	0.08523	0.049681	0.100635	0.194174
112043	-0.006532	-0.034785	0.027808	0.112033	0.149607	0.379338	0.163733	0.063578	0.026046	0.012121	0.215166	-0.146272	0.049788	0.045036	0.045562	0.047324	0.044395	0.100554	0.087231	0.043611	0.085339	0.04915	0.100681	0.193231
112045	-0.001679	-0.035059	0.026701	0.111318	0.1509	0.382538	0.160515	0.06551	0.020433	0.011162	0.21615	-0.123589	0.04889	0.044324	0.04509	0.046518	0.043575	0.099145	0.085695	0.042888	0.084509	0.048231	0.099626	0.191886
113002	0.00766	-0.037983	0.03316	0.114009	0.147161	0.422238	0.160135	0.064549	0.019902	-0.003822	0.248231	-0.026573	0.048933	0.044163	0.046378	0.048352	0.043323	0.099434	0.084746	0.042077	0.088209	0.049316	0.102132	0.192593
113003	0.016767	-0.038835	0.033281	0.113547	0.147916	0.434446	0.153339	0.067217	0.019605	-0.006568	0.24899	0.014585	0.047837	0.04311	0.046409	0.047506	0.042207	0.098044	0.083105	0.041151	0.086537	0.048185	0.10111	0.192256
113005	0.006558	-0.037302	0.031595	0.113758	0.148061	0.414619	0.159581	0.065036	0.017023	-0.001467	0.243097	-0.04497	0.048829	0.044143	0.046085	0.047902	0.043304	0.099235	0.084764	0.042174	0.087345	0.048984	0.101724	0.19241
113006	0.011561	-0.037666	0.030756	0.114898	0.148321	0.417499	0.154763	0.066789	0.012494	-0.003	0.243893	-0.032755	0.048292	0.04366	0.046198	0.047444	0.042863	0.098757	0.084036	0.041853	0.087039	0.048254	0.101288	0.192934
113008	0.013908	-0.036764	0.027408	0.113896	0.151059	0.409496	0.14805	0.06981	0.003533	0.00055	0.231697	-0.041552	0.047478	0.043085	0.045743	0.046175	0.04223	0.097663	0.083226	0.041588	0.084589	0.046917	0.099855	0.192599
113009	0.004066	-0.036464	0.029931	0.112797	0.149242	0.404851	0.159947	0.065342	0.016237	0.002225	0.235303	-0.068477	0.04879	0.04418	0.045689	0.047409	0.04333	0.099049	0.084937	0.042334	0.086244	0.048716	0.101171	0.191979
113010	0.008025	-0.036603	0.028828	0.113762	0.149604	0.405573	0.155927	0.066842	0.010896	0.00113	0.236221	-0.060955	0.048328	0.043791	0.045703	0.046972	0.042979	0.098617	0.084298	0.042089	0.086023	0.048051	0.100782	0.192426
113015	0.009608	-0.036221	0.026868	0.113531	0.150947	0.400676	0.152219	0.068558	0.006011	0.002897	0.230373	-0.066142	0.047886	0.04347	0.045474	0.046289	0.042656	0.098088	0.083857	0.041958	0.084999	0.0473	0.099975	0.192449
113018	0.00174	-0.035435	0.026946	0.112088	0.150686	0.388772	0.158876	0.066142	0.015746	0.007932	0.223225	-0.104513	0.048619	0.044101	0.045177	0.046538	0.043327	0.098825	0.085101	0.042591	0.084882	0.048053	0.099978	0.191929
113019	0.007365	-0.035711	0.025524	0.1133	0.151406	0.39192	0.152899	0.068585	0.006204	0.005621	0.225697	-0.086825	0.047982	0.0436	0.045257	0.04606	0.04283	0.098234	0.084183	0.042203	0.084765	0.047199	0.099645	0.192553
113020	0.00987	-0.035654	0.024411	0.112975	0.152563	0.392379	0.148761	0.070356	0.001664	0.006038	0.221603	-0.078427	0.047524	0.04324	0.045187	0.045586	0.042437	0.097681	0.083619	0.041948	0.083917	0.046565	0.098986	0.192511
113021	0.005847	-0.035234	0.024261	0.112098	0.152434	0.384824	0.152617	0.068924	0.007625	0.009068	0.217958	-0.100048	0.047826	0.043494	0.044874	0.04558	0.042721	0.097894	0.084106	0.042227	0.083851	0.046851	0.098657	0.192031
113022	0.007699	-0.035125	0.022827	0.112012	0.153498	0.38294	0.148846	0.070642	0.003105	0.009892	0.213656	-0.097248	0.04746	0.043227	0.044802	0.045147	0.042449	0.097522	0.083713	0.04208	0.08325	0.046262	0.097993	0.192223
113023	0.010387	-0.034935	0.021899	0.110793	0.155158	0.385134	0.144098	0.072504	-0.000748	0.010757	0.207424	-0.082965	0.04686	0.042729	0.044623	0.044569	0.041883	0.096633	0.082907	0.041695	0.081721	0.045532	0.097018	0.191661
113024	0.004586	-0.034652	0.022144	0.110238	0.154251	0.374956	0.150551	0.069982	0.009407	0.014467	0.204395	-0.11455	0.047416	0.04318	0.0443	0.04473	0.042402	0.097193	0.083749	0.042151	0.082355	0.046099	0.096683	0.191258
114003	0.017887	-0.036379	0.024714	0.114146	0.153172	0.407676	0.138402	0.07353	-0.005632	0.002184	0.220399	-0.036921	0.046793	0.042612	0.045992	0.0454	0.041735	0.09715	0.082746	0.041452	0.082507	0.04578	0.099182	0.193353
114019	0.011517	-0.034454	0.02054	0.108985	0.157091	0.383255	0.13992	0.074089	-0.002266	0.013572	0.197312	-0.078073	0.046295	0.042261	0.044266	0.043873	0.041372	0.095717	0.082215	0.041413	0.079853	0.044773	0.095547	0.190882
114022	0.012506	-0.033955	0.018447	0.107767	0.159231	0.379193	0.133978	0.076339	-0.005178	0.016893	0.18483	-0.077808	0.045808	0.041889	0.044113	0.043251	0.041004	0.095145	0.081795	0.04132	0.078078	0.043985	0.094092	0.190806
114027	0.006681	-0.03417	0.01923	0.108352	0.157135	0.369211	0.143259	0.073063	0.00514	0.018893	0.188668	-0.110453	0.046538	0.04249	0.043798	0.043631	0.041685	0.095984	0.082739	0.041766	0.080263	0.044787	0.094151	0.190666
114028	0.007232	-0.033809	0.017545	0.106994	0.15895	0.365286	0.138837	0.074743	0.004198	0.022246	0.177186	-0.109503	0.046046	0.042098	0.04349	0.04301	0.041287	0.095295	0.082206	0.041585	0.078887	0.044053	0.092418	0.190248
114029	0.00928	-0.033606	0.016864	0.106275	0.160244	0.36782	0.134559	0.076286	0.00051	0.022484	0.172724	-0.09794	0.045671	0.04178	0.043492	0.042722	0.040946	0.094801	0.08173	0.041385	0.077711	0.043603	0.091926	0.190107
115001	0.009974	-0.039513	0.036887	0.111039	0.146639	0.44226	0.162453	0.064057	0.031438	-0.007597	0.255778	0.033642	0.048883	0.043936	0.046662	0.048999	0.042896	0.099149	0.084215	0.041452	0.089047	0.049922	0.102365	0.191708
116001	-0.015497	-0.035255	0.032551	0.111213	0.14916	0.399399	0.168944	0.061487	0.036143	0.009466	0.213364	-0.115853	0.051649	0.046472	0.046693	0.050099	0.045537	0.103058	0.089829	0.044289	0.086989	0.051765	0.102252	0.19523
116002	-0.014458	-0.035268	0.032162	0.110586	0.149688	0.397735	0.168245	0.062173	0.035208	0.010316	0.211075	-0.116608	0.051311	0.046209	0.04648	0.049591	0.045241	0.102507	0.089314	0.044064	0.08644	0.051363	0.101742	0.194422
116003	-0.012844	-0.035891	0.033553	0.110782	0.148956	0.405104	0.168368	0.06178	0.03325	0.007181	0.219534	-0.095963	0.051229	0.046161	0.046667	0.049853	0.045122	0.102319	0.088897	0.043855	0.087118	0.051488	0.102474	0.193932
116004	-0.012872	-0.035361	0.032091	0.110689	0.149493	0.396083	0.167516	0.062299	0.033119	0.010076	0.213141	-0.119217	0.051016	0.045976	0.046402	0.049176	0.045047	0.102077	0.088827	0.043924	0.086282	0.050977	0.10178	0.193885
116005	-0.012482	-0.035308	0.032012	0.111317	0.14897	0.394255	0.167418	0.061932	0.032302	0.009748	0.215501	-0.125505	0.051026	0.045982	0.04646	0.049141	0.045134	0.102165	0.088871	0.044023	0.086482	0.050915	0.102103	0.194149
116006	-0.013341	-0.034247	0.029263	0.111417	0.149363	0.376713	0.166205	0.062111	0.034403	0.01525	0.204895	-0.169134	0.050841	0.045807	0.046085	0.048182	0.045218	0.102121	0.08911	0.044372	0.085451	0.050153	0.100934	0.19484
121002	0.022214	-0.034811	0.021889	0.110534	0.157672	0.409039	0.123883	0.077979	-0.010325	0.007364	0.196768	-0.019551	0.045481	0.041575	0.045889	0.043964	0.040586	0.095341	0.081505	0.041059	0.076305	0.044087	0.097434	0.192398
122001	0.006488	-0.033231	0.015016	0.104673	0.16173	0.35691	0.132411	0.076887	0.006551	0.029035	0.155831	-0.113789	0.045342	0.041528	0.042934	0.042074	0.040753	0.094304	0.081504	0.041401	0.076886	0.042991	0.089187	0.189485
122015	0.005676	-0.032946	0.013214	0.103375	0.163677	0.350912	0.127368	0.078491	0.008538	0.033782	0.140537	-0.117618	0.044929	0.041197	0.04267	0.041548	0.040483	0.093839	0.081176	0.041375	0.075758	0.042336	0.087023	0.189285
122022	0.002258	-0.032177	0.010002	0.099664	0.168069	0.337532	0.117218	0.081068	0.018775	0.045823	0.103948	-0.126328	0.043929	0.04033	0.041874	0.040383	0.039814	0.092553	0.08029	0.041247	0.073525	0.040974	0.081598	0.188154
123001	0.011381	-0.028711	0.009097	0.094371	0.179223	0.363859	0.076419	0.089862	0.008489	0.051566	0.068652	-0.076784	0.042899	0.03916	0.044409	0.040238	0.039048	0.092372	0.080084	0.042195	0.068192	0.040318	0.082157	0.189846
131001	0.005189	-0.013773	0.007852	0.08558	0.195367	0.385725	0.012355	0.091269	0.054078	0.080965	0.011795	-0.068289	0.042681	0.039989	0.048179	0.04053	0.03971	0.096295	0.083629	0.045734	0.073047	0.041761	0.075372	0.194051
131008	0.002817	-0.007439	0.006363	0.081715	0.198169	0.396077	-0.001564	0.088599	0.066984	0.087676	0.002805	-0.063316	0.042432	0.03969	0.048128	0.040157	0.039658	0.096618	0.08404	0.046097	0.071858	0.041677	0.070847	0.194164
131009	0.001463	-0.002789	0.006391	0.082377	0.199076	0.409271	-0.013704	0.085243	0.075083	0.089414	0.008788	-0.052192	0.04279	0.040136	0.049142	0.04061	0.040118	0.098366	0.085417	0.046835	0.073074	0.042261	0.070176	0.196044
131010	0.0023	-0.016784	0.006029	0.083511	0.196308	0.368837	0.021476	0.093458	0.047663	0.083492	-0.00253	-0.085664	0.042333	0.039452	0.04664	0.039947	0.039379	0.094917	0.082559	0.045018	0.072661	0.040954	0.072944	0.192276
131012	0.000293	-0.009046	0.005843	0.08271	0.199877	0.386104	-0.000464	0.090533	0.064784	0.089366	-0.003424	-0.07449	0.042766	0.040258	0.04846	0.040515	0.040036	0.097517	0.084776	0.04649	0.07401	0.041941	0.071475	0.194961
131015	-0.000341	-0.014529	0.004906	0.081604	0.198946	0.367599	0.015115	0.093547	0.053785	0.088346	-0.012416	-0.090047	0.042305	0.039536	0.0467	0.039886	0.039492	0.095376	0.083033	0.045382	0.073135	0.041005	0.070962	0.192606
131016	-0.002517	-0.011151	0.004295	0.080627	0.201623	0.371886	0.005117	0.092864	0.061147	0.092429	-0.017162	-0.089571	0.042528	0.039986	0.047454	0.040134	0.039854	0.096686	0.084192	0.046126	0.0742	0.041435	0.069787	0.193883
131018	-0.001904	-0.006499	0.004505	0.080503	0.201925	0.386683	-0.00571	0.090048	0.069677	0.093455	-0.011273	-0.077124	0.042641	0.04011	0.048252	0.040294	0.040032	0.097634	0.084979	0.046624	0.073684	0.041795	0.068895	0.194918
131019	-0.001497	-0.019058	0.004188	0.081822	0.19691	0.352663	0.029917	0.094651	0.046492	0.086339	-0.014371	-0.100558	0.041988	0.038916	0.045085	0.039437	0.039077	0.093674	0.081614	0.044353	0.072296	0.040198	0.070704	0.190734
131021	-0.001371	-0.017133	0.004192	0.081087	0.198094	0.357516	0.023924	0.094384	0.050118	0.088035	-0.016342	-0.097557	0.042006	0.039017	0.04552	0.03949	0.039154	0.094102	0.082001	0.044684	0.072313	0.040395	0.070269	0.191195
131023	-0.002999	-0.015641	0.003484	0.079829	0.199832	0.357008	0.019727	0.094493	0.054053	0.091055	-0.022367	-0.099903	0.041987	0.039078	0.045592	0.039469	0.039228	0.094411	0.082325	0.044931	0.07265	0.040447	0.069171	0.191452
131024	-0.004244	-0.01449	0.00289	0.078802	0.201114	0.356605	0.016776	0.094535	0.057059	0.09331	-0.026871	-0.101651	0.041952	0.039087	0.045595	0.039429	0.039263	0.094581	0.082525	0.045085	0.072779	0.040455	0.068266	0.191583
131025	-0.005939	-0.012528	0.002199	0.077638	0.203082	0.357763	0.011182	0.094426	0.061233	0.096314	-0.031867	-0.103084	0.042012	0.039273	0.045874	0.039497	0.039427	0.095184	0.083107	0.045461	0.073306	0.040623	0.067248	0.192164
131029	-0.009228	-0.011937	0.000516	0.075187	0.204917	0.350785	0.011456	0.094772	0.065518	0.100369	-0.042665	-0.110839	0.041681	0.038879	0.045062	0.039158	0.039229	0.094539	0.08274	0.045199	0.07288	0.04021	0.065155	0.191371
131031	-0.008562	-0.008738	0.000839	0.075421	0.206085	0.361613	0.00176	0.093653	0.068898	0.101184	-0.039335	-0.104226	0.04199	0.039372	0.046169	0.039482	0.039597	0.0959	0.083875	0.045906	0.073401	0.040761	0.064981	0.192808
131034	-0.006344	-0.006522	0.002316	0.077684	0.205333	0.374589	-0.005572	0.091889	0.070765	0.099023	-0.027814	-0.09213	0.042471	0.040004	0.047553	0.040012	0.040021	0.097431	0.085014	0.046614	0.074241	0.041465	0.066373	0.19449
131047	-0.005353	-0.016379	0.002219	0.078167	0.200293	0.348136	0.024165	0.094907	0.056428	0.09348	-0.030499	-0.10712	0.041606	0.038516	0.044482	0.03903	0.038897	0.093311	0.081506	0.044419	0.071802	0.039861	0.067472	0.190181
131048	-0.007807	-0.016343	0.001239	0.076934	0.201359	0.342215	0.025052	0.095189	0.05944	0.09605	-0.037068	-0.112661	0.041456	0.038357	0.044008	0.038883	0.038821	0.09303	0.081355	0.044302	0.071979	0.039644	0.066393	0.189794
131051	-0.004914	-0.020123	0.002622	0.080026	0.197145	0.340393	0.036446	0.094807	0.050873	0.089503	-0.023965	-0.110162	0.041517	0.038219	0.043615	0.038879	0.038665	0.092289	0.080572	0.043672	0.071364	0.039431	0.068421	0.189075
131059	-0.013111	-0.008418	-0.001262	0.072493	0.208576	0.351882	0.002695	0.094247	0.072992	0.105969	-0.052411	-0.114956	0.041628	0.038994	0.045226	0.039157	0.039415	0.095218	0.083555	0.045576	0.073289	0.040318	0.062808	0.191895
131063	-0.016306	-0.005093	-0.001963	0.071614	0.212071	0.356566	-0.008011	0.093422	0.077961	0.109749	-0.055552	-0.114818	0.042023	0.039703	0.046204	0.039578	0.03997	0.097055	0.085291	0.046447	0.074939	0.040911	0.061849	0.193614
132001	-0.003923	-0.002442	0.003829	0.079917	0.203653	0.394712	-0.01574	0.087953	0.076598	0.096546	-0.011644	-0.072317	0.042842	0.040374	0.048849	0.040496	0.04035	0.098883	0.086047	0.047183	0.074381	0.042096	0.067233	0.196163
132007	-0.003941	0.002667	0.004027	0.080717	0.203398	0.413224	-0.027339	0.083289	0.084382	0.09641	-0.000321	-0.054639	0.043106	0.040487	0.049846	0.040841	0.040682	0.100289	0.087074	0.047624	0.07481	0.042487	0.066224	0.19793
132008	-0.004674	0.008561	0.003566	0.083946	0.20306	0.436457	-0.041075	0.0764	0.094158	0.094055	0.020761	-0.027715	0.043707	0.040692	0.051579	0.041591	0.041416	0.102678	0.088712	0.04823	0.076098	0.043127	0.065884	0.202388
132010	-0.009553	0.012431	0.001688	0.083047	0.206944	0.433622	-0.048134	0.075958	0.100268	0.098938	0.012899	-0.032131	0.043861	0.04073	0.052124	0.041539	0.041838	0.10373	0.089836	0.048593	0.076925	0.043013	0.062075	0.204959
132011	-0.006003	0.012706	0.002352	0.084824	0.20376	0.444422	-0.046612	0.073205	0.098769	0.093368	0.029172	-0.016664	0.043817	0.040431	0.052134	0.041609	0.041728	0.103337	0.089182	0.048246	0.075883	0.043082	0.063765	0.205466
132012	-0.007004	-0.000584	0.00278	0.079232	0.206113	0.393867	-0.021424	0.087638	0.080146	0.100142	-0.017429	-0.076009	0.043035	0.04069	0.049177	0.040667	0.040658	0.099889	0.086981	0.047634	0.0756	0.042283	0.065877	0.197145
132017	-0.008311	0.008431	0.002445	0.082063	0.206363	0.425011	-0.04219	0.079079	0.094986	0.099512	0.004503	-0.043886	0.043728	0.040948	0.051443	0.041479	0.041525	0.102989	0.089267	0.048522	0.077064	0.04301	0.064001	0.202106
132023	-0.011338	0.003222	0.001156	0.078006	0.209539	0.396943	-0.031383	0.086073	0.0867	0.105116	-0.023631	-0.077325	0.043246	0.040948	0.049671	0.040842	0.04106	0.101276	0.088319	0.048177	0.076789	0.042468	0.06329	0.198708
132033	-0.010364	-0.006344	0.000276	0.074767	0.20803	0.365061	-0.005049	0.092958	0.072997	0.103749	-0.041653	-0.103891	0.042166	0.039698	0.046691	0.039671	0.03988	0.09688	0.084786	0.046388	0.074142	0.041055	0.064086	0.193792
132036	-0.004542	0.005696	0.003962	0.082458	0.203415	0.425157	-0.035269	0.07986	0.089842	0.095662	0.009779	-0.041477	0.043481	0.040731	0.050864	0.041314	0.04111	0.101757	0.088131	0.048069	0.075867	0.042912	0.066261	0.200177
133001	0.002682	0.000786	0.007028	0.083224	0.197735	0.426918	-0.02129	0.080801	0.079971	0.087317	0.023068	-0.032343	0.042915	0.040084	0.04973	0.040846	0.040253	0.099106	0.085865	0.047007	0.072968	0.042593	0.070259	0.197159
133004	0.00264	0.007947	0.005334	0.086385	0.196868	0.456963	-0.036418	0.07143	0.088207	0.083236	0.050807	0.003069	0.04339	0.039973	0.050901	0.04155	0.040926	0.101222	0.087085	0.047322	0.073506	0.043195	0.069574	0.20181
133006	0.000582	0.001052	0.006144	0.082691	0.199507	0.421419	-0.022773	0.081899	0.081164	0.090186	0.015177	-0.040769	0.043007	0.040276	0.049821	0.040885	0.040415	0.099532	0.08628	0.047232	0.073707	0.042585	0.069202	0.197433
133008	-0.00082	0.007487	0.004833	0.084677	0.199848	0.44379	-0.037104	0.075008	0.090561	0.089134	0.032483	-0.016395	0.043481	0.040328	0.051142	0.041468	0.041074	0.101681	0.087725	0.047741	0.074674	0.043085	0.067734	0.201321
133010	-0.000991	-0.000845	0.005366	0.081703	0.201051	0.409094	-0.018942	0.084865	0.07865	0.092658	0.003541	-0.055316	0.042935	0.040344	0.049414	0.040717	0.040367	0.09918	0.086125	0.047194	0.07395	0.04237	0.068617	0.196767
133012	-0.001873	0.004829	0.005021	0.083131	0.201161	0.429671	-0.032321	0.079105	0.087665	0.092268	0.01771	-0.034139	0.043346	0.040509	0.050661	0.041247	0.040887	0.101105	0.087489	0.047757	0.074928	0.04289	0.067638	0.199532
133014	-0.001429	0.010624	0.003651	0.085889	0.200029	0.452648	-0.041991	0.071665	0.093745	0.087701	0.042314	-0.005001	0.043634	0.040185	0.051583	0.041629	0.041368	0.10238	0.08812	0.047767	0.074644	0.043163	0.066708	0.203918
134002	0.015352	-0.013099	0.013174	0.091163	0.187011	0.420177	0.013249	0.085486	0.056722	0.065618	0.061165	-0.01718	0.042658	0.039738	0.049038	0.04105	0.039351	0.095897	0.083194	0.045469	0.071025	0.042491	0.08387	0.195244
135001	0.00916	0.000679	0.009578	0.086704	0.192144	0.449337	-0.019725	0.075703	0.077176	0.076964	0.055976	0.003385	0.04282	0.039704	0.04965	0.041083	0.039957	0.098489	0.085113	0.046557	0.071626	0.042989	0.075074	0.197568
140001	-0.016908	-0.014914	-0.002404	0.071613	0.205033	0.324785	0.026879	0.094711	0.074914	0.105767	-0.06004	-0.128281	0.04064	0.037487	0.042311	0.038278	0.038343	0.091497	0.080474	0.043532	0.071676	0.038739	0.062164	0.187489
140002	-0.021253	-0.001502	-0.00366	0.069202	0.21619	0.357214	-0.016536	0.092466	0.084831	0.114899	-0.062641	-0.116571	0.042054	0.039844	0.046396	0.039665	0.040248	0.097932	0.086428	0.046787	0.075423	0.041021	0.059351	0.193598
140003	-0.031607	0.001013	-0.006448	0.063879	0.222897	0.342511	-0.018757	0.092549	0.095656	0.122632	-0.076869	-0.122379	0.041786	0.039611	0.045601	0.039607	0.040297	0.097887	0.087251	0.046497	0.075601	0.040689	0.056278	0.190923
141001	-0.02062	-0.030947	0.01903	0.106599	0.156165	0.323017	0.151097	0.065238	0.054485	0.043483	0.131389	-0.207639	0.048373	0.044144	0.044006	0.043908	0.043813	0.099651	0.087454	0.044333	0.080899	0.046068	0.088989	0.183234
141006	-0.004444	-0.034652	0.02617	0.111426	0.150676	0.37523	0.161441	0.06486	0.023977	0.013833	0.211031	-0.145944	0.049201	0.044579	0.04513	0.046543	0.043924	0.099687	0.086406	0.043294	0.084472	0.048362	0.099482	0.192525
141009	-0.004628	-0.034254	0.024407	0.110771	0.151577	0.366943	0.159752	0.065588	0.024984	0.017406	0.202813	-0.15918	0.048888	0.044341	0.044787	0.045887	0.043729	0.099286	0.086167	0.043283	0.083661	0.047743	0.098143	0.192361
141010	-0.000922	-0.034491	0.023584	0.110959	0.152281	0.370078	0.156865	0.067045	0.018703	0.015597	0.206182	-0.142261	0.048355	0.043932	0.044603	0.045504	0.043262	0.098538	0.085229	0.04286	0.083462	0.047175	0.097815	0.191961
141012	-0.004841	-0.033897	0.022443	0.109165	0.153262	0.358633	0.156894	0.066827	0.027215	0.022611	0.188857	-0.166912	0.048306	0.043892	0.044246	0.044958	0.043268	0.098417	0.085544	0.043067	0.082326	0.046845	0.095779	0.19153
141014	-0.006971	-0.033495	0.021024	0.108523	0.153887	0.348884	0.155142	0.06695	0.032022	0.027724	0.176292	-0.184505	0.048126	0.043786	0.043998	0.044449	0.043232	0.098311	0.085625	0.043221	0.081711	0.046369	0.093969	0.191625
141015	-0.005461	-0.033523	0.019943	0.108171	0.154743	0.347591	0.152642	0.068042	0.029617	0.028502	0.173564	-0.178923	0.047701	0.043471	0.043741	0.044015	0.042886	0.097707	0.085002	0.042973	0.081284	0.045828	0.093044	0.19122
141017	-0.010313	-0.032843	0.017992	0.106374	0.156048	0.331913	0.149154	0.067952	0.04132	0.03863	0.147088	-0.203361	0.047282	0.043236	0.0433	0.043161	0.042743	0.097401	0.085043	0.043159	0.080153	0.045031	0.089224	0.19098
141019	-0.0302	-0.028429	0.018128	0.105932	0.159148	0.316643	0.147052	0.065088	0.062118	0.049284	0.10369	-0.144902	0.048774	0.044533	0.044324	0.044083	0.044195	0.100914	0.088811	0.045026	0.080995	0.046352	0.08642	0.163072
142001	-0.000738	-0.033836	0.019297	0.108122	0.155813	0.354438	0.14928	0.070095	0.020111	0.025157	0.179393	-0.153713	0.047166	0.043031	0.043594	0.043738	0.042352	0.096856	0.083956	0.042443	0.080949	0.045312	0.093173	0.190732
142002	0.001606	-0.034105	0.019722	0.109151	0.155396	0.360374	0.148991	0.07055	0.014234	0.021195	0.188743	-0.141634	0.047238	0.043086	0.043857	0.044038	0.042387	0.097031	0.083898	0.042371	0.081515	0.045487	0.094473	0.19122
142003	0.004292	-0.033902	0.01831	0.107383	0.157681	0.361426	0.143445	0.072862	0.010281	0.023104	0.179225	-0.125238	0.046448	0.042429	0.04345	0.043267	0.041657	0.095794	0.082771	0.041849	0.079822	0.044533	0.09268	0.190236
142004	-0.003589	-0.033066	0.015385	0.104661	0.159512	0.33697	0.140439	0.072523	0.028865	0.038031	0.142259	-0.166102	0.045929	0.042135	0.042566	0.042083	0.041487	0.095224	0.082797	0.042107	0.078441	0.04351	0.087111	0.189318
142005	-0.001258	-0.032837	0.013937	0.103168	0.161768	0.338046	0.134725	0.074884	0.024874	0.03961	0.133384	-0.150547	0.045232	0.041543	0.042209	0.041482	0.040861	0.094156	0.081789	0.041665	0.077071	0.042684	0.08545	0.188573
142006	0.001575	-0.033277	0.015433	0.104927	0.160258	0.34751	0.137879	0.074432	0.017211	0.032578	0.152626	-0.140091	0.045717	0.041889	0.042709	0.042159	0.041165	0.0948	0.08216	0.04173	0.078047	0.043366	0.088478	0.189332
142007	0.002601	-0.033103	0.014374	0.104161	0.161607	0.346936	0.134023	0.075904	0.015173	0.033992	0.145992	-0.13406	0.04536	0.041595	0.042574	0.041823	0.040872	0.094338	0.081727	0.041571	0.077209	0.042886	0.087465	0.18917
142008	0.000116	-0.032477	0.01202	0.101447	0.164483	0.336616	0.127348	0.077551	0.022678	0.042913	0.119242	-0.13992	0.044542	0.040944	0.041899	0.040859	0.040304	0.093236	0.080953	0.041373	0.07551	0.041797	0.083305	0.188128
142010	-0.00058	-0.032066	0.010028	0.099446	0.167365	0.331559	0.119991	0.079739	0.025438	0.048573	0.09988	-0.137755	0.043916	0.040394	0.041574	0.040254	0.039868	0.092494	0.080359	0.041256	0.074131	0.040975	0.080572	0.187724
142012	-0.005037	-0.03157	0.009128	0.097829	0.1682	0.321277	0.119062	0.079047	0.036791	0.055744	0.082538	-0.150727	0.043534	0.040172	0.041103	0.039795	0.039704	0.09205	0.080175	0.041241	0.074081	0.04056	0.077736	0.186927
142013	-0.008332	-0.031	0.0078	0.095828	0.170094	0.313163	0.115266	0.079462	0.045455	0.062537	0.06396	-0.156238	0.043034	0.039813	0.040743	0.039342	0.039438	0.091516	0.079851	0.041198	0.073665	0.040017	0.074967	0.186295
142014	-0.01328	-0.030033	0.006049	0.09274	0.172908	0.302219	0.11013	0.07983	0.058161	0.072001	0.038748	-0.162074	0.042335	0.039325	0.040308	0.038804	0.039075	0.090799	0.079423	0.041133	0.073301	0.039338	0.071376	0.185358
142019	-0.008274	-0.03015	0.00569	0.092308	0.175059	0.311606	0.103891	0.082793	0.048143	0.069023	0.040527	-0.14448	0.042158	0.038846	0.040364	0.03871	0.038749	0.090328	0.078856	0.040974	0.071857	0.039045	0.071869	0.185441
142021	-0.018192	-0.029109	0.00467	0.09009	0.175116	0.292418	0.10665	0.079674	0.069833	0.079877	0.019213	-0.167847	0.041852	0.039069	0.04008	0.03851	0.038886	0.09043	0.079269	0.041152	0.073423	0.038932	0.06885	0.184727
143001	-0.009411	-0.02846	0.003473	0.087547	0.181737	0.310058	0.088285	0.086632	0.053819	0.078044	0.010956	-0.135192	0.041299	0.037809	0.04016	0.038162	0.038128	0.089314	0.07806	0.041008	0.070441	0.038191	0.068558	0.184803
143003	-0.011314	-0.024883	0.001245	0.080914	0.190936	0.312155	0.065616	0.091178	0.061842	0.089777	-0.022985	-0.127204	0.040599	0.036937	0.040426	0.037834	0.03771	0.088961	0.077897	0.041553	0.069829	0.03778	0.065593	0.18481
143004	-0.01254	-0.028897	0.003871	0.088591	0.17896	0.302944	0.096626	0.083889	0.059914	0.078461	0.014877	-0.146319	0.041403	0.038169	0.039923	0.03819	0.038292	0.089448	0.078268	0.040886	0.071425	0.038346	0.068452	0.184389
143008	-0.017447	-0.028041	0.002927	0.086421	0.180312	0.293634	0.095822	0.083036	0.07133	0.085098	0.000294	-0.153148	0.041026	0.038012	0.039674	0.037982	0.038151	0.089121	0.078148	0.040849	0.071901	0.038091	0.066529	0.183629
143011	-0.019622	-0.027133	0.001573	0.08386	0.183595	0.290051	0.089339	0.084536	0.076705	0.090268	-0.013684	-0.15212	0.040711	0.037705	0.039632	0.037865	0.037981	0.088877	0.077992	0.040931	0.071971	0.037811	0.065129	0.183479
143013	-0.016564	-0.024371	-2.7e-05	0.078929	0.191949	0.301601	0.067296	0.090201	0.073109	0.095508	-0.034067	-0.135237	0.040254	0.036774	0.03994	0.03766	0.037559	0.088516	0.077667	0.041328	0.070553	0.037496	0.063827	0.18388
144001	-0.016108	0.019053	0.000323	0.08349	0.21135	0.427651	-0.05678	0.075903	0.109759	0.103847	0.00694	-0.034553	0.043899	0.040499	0.052813	0.041211	0.042264	0.10443	0.091304	0.048828	0.077496	0.042668	0.056852	0.209151
144002	-0.024668	0.012761	-0.002758	0.07322	0.220034	0.386609	-0.046434	0.085576	0.102292	0.117598	-0.042532	-0.083025	0.042897	0.040262	0.049204	0.040189	0.041463	0.101971	0.090379	0.048304	0.076072	0.041873	0.054216	0.198649
144006	-0.018215	0.026275	0.001438	0.087105	0.210448	0.426247	-0.060585	0.075588	0.119187	0.101724	0.01683	-0.027204	0.043728	0.039782	0.053417	0.040599	0.042315	0.103734	0.091805	0.048575	0.07594	0.042117	0.053721	0.213944
144013	-0.02543	0.025312	0.00094	0.080677	0.21721	0.397075	-0.058281	0.083429	0.12095	0.112953	-0.017682	-0.054186	0.042926	0.039328	0.050861	0.039565	0.041688	0.101931	0.091643	0.048196	0.073937	0.041447	0.050209	0.204435
144015	-0.026432	0.029004	0.002447	0.083093	0.21612	0.395853	-0.060357	0.084172	0.127082	0.11146	-0.012942	-0.048044	0.042809	0.038926	0.05101	0.039209	0.041622	0.10151	0.091901	0.048035	0.072632	0.041175	0.049115	0.205523
144018	-0.025638	0.022702	-6.9e-05	0.078434	0.218388	0.393474	-0.055675	0.084153	0.117106	0.114795	-0.024584	-0.061375	0.042844	0.039444	0.050294	0.039621	0.041595	0.101804	0.09131	0.048185	0.074185	0.041487	0.050655	0.202257
144024	-0.035069	0.033485	0.004788	0.082623	0.218799	0.371244	-0.060294	0.091578	0.140601	0.114755	-0.027457	-0.038114	0.042014	0.037651	0.04865	0.038049	0.040974	0.099474	0.091589	0.047671	0.067567	0.040245	0.046509	0.173564
144030	-0.031882	0.021652	-0.001227	0.073697	0.222847	0.369774	-0.049663	0.089062	0.119345	0.120286	-0.043313	-0.071053	0.042149	0.038722	0.048099	0.038946	0.041048	0.100085	0.090809	0.047664	0.07186	0.040838	0.049303	0.191467
144032	-0.032602	0.023748	-0.000362	0.07516	0.222615	0.370606	-0.052218	0.089093	0.122945	0.119706	-0.040272	-0.065095	0.042195	0.038621	0.048345	0.038859	0.041103	0.100244	0.091239	0.047749	0.071425	0.040813	0.048806	0.191159
144034	-0.033911	0.019131	-0.002506	0.070481	0.224584	0.359892	-0.044262	0.090668	0.117485	0.122387	-0.052218	-0.076224	0.041889	0.03854	0.047158	0.038864	0.040802	0.099357	0.090212	0.047373	0.071452	0.040616	0.049545	0.185978
144035	-0.032971	0.023489	-0.000407	0.074287	0.222605	0.366369	-0.049792	0.090236	0.123286	0.120014	-0.042633	-0.065666	0.041976	0.038346	0.047814	0.038649	0.040899	0.099602	0.090791	0.047518	0.070598	0.040594	0.048518	0.187332
144037	-0.033733	0.028921	0.002131	0.079105	0.220912	0.372122	-0.057092	0.089821	0.131908	0.11732	-0.032579	-0.050517	0.042176	0.038195	0.048743	0.038496	0.041101	0.100159	0.091805	0.047771	0.069724	0.040598	0.04758	0.187676
144044	-0.034449	0.026432	0.001082	0.075862	0.221995	0.363656	-0.051429	0.091594	0.129312	0.119169	-0.040365	-0.055958	0.04183	0.03792	0.047638	0.038309	0.040775	0.099225	0.090947	0.047448	0.069006	0.040342	0.047565	0.179722
144045	-0.035579	0.021671	-0.001401	0.071405	0.224502	0.35661	-0.045507	0.091799	0.122953	0.122107	-0.050642	-0.066783	0.041759	0.038146	0.046974	0.038575	0.040691	0.099052	0.090448	0.047318	0.070061	0.040391	0.0486	0.179579
144051	-0.036071	0.03102	0.003608	0.079386	0.220493	0.363805	-0.055926	0.092862	0.13798	0.117055	-0.034969	-0.043536	0.041771	0.037514	0.047699	0.037969	0.040749	0.098953	0.091132	0.047525	0.067264	0.04012	0.046553	0.165084
144056	-0.039544	0.027145	0.001584	0.074401	0.22397	0.351316	-0.049845	0.094163	0.135222	0.120854	-0.047038	-0.048469	0.041585	0.03748	0.046569	0.038089	0.040569	0.098666	0.090946	0.047468	0.067288	0.040045	0.047021	0.150788
144058	-0.04085	0.031909	0.004772	0.078382	0.221215	0.348969	-0.052791	0.096908	0.145987	0.118132	-0.042048	-0.044158	0.041331	0.036834	0.046068	0.03759	0.040372	0.097581	0.090264	0.04747	0.064583	0.039639	0.045783	0.127489
145001	-0.019842	0.035161	0.004463	0.094356	0.205927	0.423949	-0.062921	0.07654	0.131185	0.095841	0.032978	-0.021073	0.043505	0.038879	0.054111	0.03986	0.042245	0.102646	0.092323	0.048222	0.073148	0.041421	0.051683	0.222829
145021	-0.011847	0.037568	0.003354	0.101865	0.195866	0.445839	-0.057496	0.070046	0.124704	0.080078	0.079397	-0.016078	0.043702	0.038482	0.05433	0.040517	0.042358	0.102545	0.091501	0.047959	0.071892	0.04163	0.057052	0.239269
145030	-0.014108	0.040031	0.004623	0.104672	0.194971	0.442535	-0.059592	0.071803	0.130025	0.079669	0.078909	-0.018906	0.043742	0.038386	0.054647	0.040448	0.042457	0.102586	0.092054	0.048034	0.071445	0.041494	0.05631	0.24479
145031	-0.016086	0.040736	0.006351	0.104044	0.196047	0.436529	-0.060653	0.074515	0.133534	0.082183	0.068732	-0.018009	0.043607	0.038283	0.054583	0.040098	0.042346	0.10219	0.09201	0.047949	0.070989	0.041258	0.054396	0.241366
145037	-0.018585	0.039782	0.007981	0.09948	0.200078	0.425517	-0.061321	0.078401	0.135518	0.089005	0.046884	-0.018659	0.043269	0.038193	0.053929	0.039458	0.042023	0.101438	0.091634	0.04774	0.070551	0.040939	0.051391	0.229421
145038	-0.019474	0.043119	0.009885	0.105444	0.195913	0.428443	-0.062636	0.079177	0.140754	0.083589	0.058377	-0.016289	0.043427	0.038005	0.054375	0.039657	0.042222	0.101414	0.091809	0.047806	0.069482	0.04086	0.05226	0.241457
146001	0.002803	0.011179	0.003447	0.089076	0.196294	0.470413	-0.041838	0.066245	0.089332	0.079681	0.067455	0.02166	0.043598	0.039794	0.051187	0.041942	0.041293	0.102074	0.087464	0.047284	0.073164	0.04341	0.069608	0.205892
146002	0.000886	0.014349	0.001503	0.090558	0.197369	0.473156	-0.045917	0.063879	0.092271	0.079573	0.072307	0.024889	0.04377	0.039734	0.051667	0.0421	0.041682	0.102888	0.088097	0.047462	0.073363	0.043423	0.068249	0.210238
146004	0.004396	0.015417	0.001986	0.090529	0.194466	0.481772	-0.043119	0.060865	0.086303	0.075197	0.084941	0.039259	0.043424	0.039034	0.050764	0.041792	0.041341	0.101729	0.087036	0.046851	0.071124	0.043119	0.068143	0.210567
146007	-0.001854	0.01465	0.001743	0.088905	0.199734	0.46366	-0.047049	0.066898	0.096444	0.084156	0.059009	0.010722	0.043838	0.039981	0.052121	0.041933	0.041786	0.103236	0.088619	0.047786	0.074451	0.04331	0.066362	0.209146
146009	-0.000388	0.01664	0.000955	0.090486	0.198044	0.471149	-0.04708	0.063818	0.094598	0.080249	0.072211	0.021584	0.043748	0.039582	0.051875	0.041913	0.041781	0.102958	0.088304	0.047511	0.073317	0.043228	0.066528	0.211974
146010	-0.000217	0.019417	0.001137	0.09039	0.197313	0.47013	-0.046374	0.063712	0.09534	0.079224	0.076237	0.020065	0.043546	0.039151	0.051708	0.041496	0.04166	0.102331	0.088036	0.047313	0.072463	0.042847	0.064736	0.213086
146013	0.005305	0.021355	0.002812	0.090836	0.192137	0.479452	-0.041143	0.060335	0.087915	0.072444	0.09594	0.032287	0.043032	0.038186	0.050388	0.041014	0.041098	0.100508	0.086553	0.046478	0.069416	0.042342	0.065099	0.212965
146015	-0.005564	0.01822	0.000889	0.088766	0.202233	0.456693	-0.050799	0.068084	0.102393	0.087728	0.052105	0.002101	0.043918	0.039953	0.052749	0.041706	0.042065	0.103751	0.08945	0.048101	0.075144	0.043057	0.063101	0.212016
146022	-0.009104	0.019812	0.000608	0.088184	0.204828	0.448671	-0.053832	0.070043	0.106878	0.092133	0.041002	-0.007416	0.043996	0.040096	0.053194	0.041569	0.042253	0.10419	0.090253	0.048412	0.076077	0.042914	0.060708	0.213075
146031	-0.011658	0.024653	0.001056	0.089448	0.20528	0.442765	-0.056114	0.071112	0.11289	0.092934	0.040691	-0.011755	0.043836	0.039659	0.053496	0.041027	0.042273	0.103676	0.090678	0.048336	0.07533	0.042412	0.057408	0.216423
146032	-0.014752	0.029708	0.001161	0.092956	0.205209	0.438697	-0.059938	0.071254	0.120868	0.0926	0.044585	-0.01388	0.043896	0.03945	0.054318	0.0408	0.042497	0.103746	0.091687	0.048486	0.07513	0.042146	0.055638	0.222836
146035	-0.005998	0.028041	0.001084	0.093809	0.198499	0.456177	-0.051619	0.066544	0.109008	0.081688	0.073967	-3.1e-05	0.043614	0.038874	0.053055	0.040919	0.042027	0.102513	0.089573	0.047741	0.072785	0.0422	0.059854	0.222574
148001	-0.017942	0.046003	0.010291	0.114819	0.188112	0.440208	-0.062207	0.077677	0.142014	0.072353	0.088715	-0.029905	0.04388	0.03788	0.054693	0.040675	0.042662	0.101961	0.092253	0.048046	0.068394	0.041153	0.056565	0.267065
148003	-0.010648	0.038987	0.002926	0.105	0.192926	0.450812	-0.056975	0.068488	0.123906	0.07564	0.093634	-0.019825	0.04381	0.038384	0.054301	0.04082	0.042466	0.102698	0.091667	0.047969	0.071399	0.041737	0.059124	0.247834
149002	-0.031991	0.042042	0.011902	0.093738	0.209172	0.385053	-0.066084	0.09317	0.153146	0.103778	-0.004228	-0.025651	0.042105	0.037149	0.050059	0.037729	0.041106	0.098562	0.090556	0.047367	0.065207	0.039825	0.045896	0.170964
149019	-0.028381	0.043032	0.013018	0.09713	0.205192	0.397191	-0.06595	0.09033	0.150915	0.098455	0.010508	-0.020057	0.042446	0.037381	0.051559	0.038097	0.041379	0.099144	0.090703	0.047353	0.066233	0.039998	0.046823	0.197938
149020	-0.026401	0.047961	0.01908	0.109214	0.194407	0.413035	-0.066169	0.090437	0.15686	0.084095	0.039411	-0.011769	0.043035	0.037312	0.053444	0.038893	0.041996	0.09934	0.090451	0.047478	0.065026	0.04001	0.0493	0.224511
151002	0.018958	0.019002	0.005208	0.081514	0.184293	0.501915	-0.030568	0.050673	0.072668	0.067868	0.125391	0.056265	0.042954	0.03749	0.048391	0.041076	0.040679	0.099702	0.085169	0.045617	0.065553	0.042444	0.073067	0.217567
151003	0.019236	0.022371	0.004749	0.079813	0.183041	0.499949	-0.030417	0.049434	0.076987	0.068633	0.134432	0.035676	0.043336	0.037555	0.048808	0.041155	0.041087	0.10053	0.086114	0.045908	0.06544	0.042511	0.075012	0.226395
151004	0.024128	0.02161	0.006347	0.073107	0.180752	0.503498	-0.025291	0.047749	0.075081	0.0698	0.138834	0.03379	0.043421	0.037382	0.048209	0.040926	0.040911	0.100404	0.085898	0.04575	0.064374	0.042522	0.076531	0.224463
151007	0.016531	0.023016	0.005195	0.085007	0.183791	0.496644	-0.03286	0.051843	0.077969	0.066867	0.129957	0.039408	0.043054	0.037447	0.048882	0.041085	0.040939	0.100003	0.085823	0.045816	0.065773	0.0423	0.07234	0.22286
151008	0.014473	0.025011	0.004679	0.087667	0.183897	0.493743	-0.035036	0.052488	0.081245	0.06656	0.131548	0.030267	0.043187	0.03753	0.049343	0.041211	0.041172	0.100392	0.086386	0.046021	0.06616	0.042311	0.072111	0.22712
151011	0.019981	0.026893	0.007449	0.080289	0.180421	0.495524	-0.029955	0.051793	0.082744	0.06722	0.143361	0.010794	0.043398	0.037248	0.048725	0.040917	0.041119	0.100441	0.086543	0.045817	0.064522	0.042269	0.074752	0.229062
151014	0.025308	0.027593	0.011418	0.074263	0.177191	0.496931	-0.024948	0.053019	0.083404	0.067964	0.147896	-0.001838	0.043537	0.036989	0.048064	0.040681	0.040975	0.100405	0.08658	0.045489	0.063127	0.04228	0.075607	0.225159
151015	0.027717	0.027962	0.012897	0.071199	0.175824	0.497152	-0.022615	0.053371	0.084354	0.069182	0.148779	-0.00914	0.04388	0.03707	0.048108	0.040783	0.041146	0.100989	0.08715	0.04555	0.062849	0.042513	0.07642	0.225084
151017	0.01385	0.027971	0.005157	0.088682	0.182843	0.490884	-0.035979	0.053335	0.085555	0.066027	0.137488	0.013629	0.043349	0.037491	0.049619	0.041217	0.041362	0.100689	0.086986	0.046142	0.065979	0.042265	0.072614	0.232622
151019	0.018386	0.030796	0.008953	0.082831	0.17909	0.49106	-0.032341	0.054894	0.089507	0.066673	0.149075	-0.016224	0.043725	0.037285	0.049226	0.041083	0.041472	0.101135	0.087676	0.045952	0.064487	0.04234	0.075093	0.235772
151021	0.010698	0.031958	0.006222	0.094076	0.181977	0.484945	-0.039508	0.056641	0.09258	0.06447	0.139839	-0.003821	0.043423	0.037439	0.050166	0.041266	0.041554	0.100883	0.087772	0.046286	0.066126	0.042125	0.071271	0.238563
151022	0.011928	0.026362	0.004706	0.091307	0.184439	0.489924	-0.037321	0.05432	0.084062	0.065986	0.128623	0.027464	0.043131	0.037532	0.049673	0.041199	0.041215	0.100352	0.086596	0.046111	0.066578	0.042196	0.070287	0.227377
151024	0.010988	0.029154	0.00467	0.092737	0.183496	0.487718	-0.038761	0.054663	0.088231	0.065522	0.134861	0.011537	0.043359	0.037572	0.050081	0.041326	0.04149	0.10085	0.087353	0.046309	0.06658	0.042231	0.071241	0.234612
151025	0.009162	0.028486	0.003713	0.094413	0.184887	0.486519	-0.040276	0.055001	0.088332	0.066081	0.129576	0.016918	0.043344	0.037707	0.050367	0.041403	0.041542	0.100971	0.087431	0.046431	0.067253	0.042267	0.070138	0.233636
151027	0.007897	0.029269	0.004117	0.095846	0.185254	0.483567	-0.04114	0.056601	0.090368	0.066011	0.126592	0.015967	0.043261	0.037661	0.050492	0.041274	0.041491	0.100789	0.087455	0.04644	0.067396	0.042137	0.068639	0.232496
151029	0.005657	0.030328	0.004125	0.097435	0.186294	0.478922	-0.04273	0.058734	0.093888	0.066656	0.121618	0.012795	0.043226	0.037693	0.050844	0.041132	0.041505	0.100756	0.087691	0.046557	0.067872	0.04202	0.066747	0.231924
151035	0.002053	0.033367	0.003549	0.100684	0.186973	0.472662	-0.04617	0.060887	0.101119	0.067291	0.120476	-0.000456	0.043431	0.03785	0.051746	0.04119	0.041816	0.101322	0.088746	0.046943	0.068665	0.041994	0.065664	0.238823
151036	-0.002364	0.035487	0.003233	0.101849	0.189312	0.463661	-0.049329	0.064385	0.109441	0.07002	0.11085	-0.009618	0.043507	0.038009	0.052611	0.040939	0.041967	0.101603	0.089585	0.047284	0.069709	0.041836	0.062802	0.240156
151041	0.031627	0.024825	0.012948	0.06603	0.175252	0.50223	-0.018085	0.050413	0.078864	0.069996	0.147412	0.006768	0.043634	0.036914	0.047391	0.040518	0.040736	0.100314	0.086183	0.045358	0.062298	0.042436	0.076603	0.218782
151042	0.003512	0.031367	0.004493	0.097662	0.187706	0.472727	-0.043705	0.06174	0.098209	0.06802	0.114548	0.00831	0.043135	0.037684	0.051113	0.040806	0.041423	0.100521	0.087795	0.046633	0.068303	0.041812	0.064287	0.229115
152001	0.0134	0.037798	0.013328	0.092202	0.176963	0.480491	-0.038411	0.065615	0.103118	0.063032	0.153975	-0.06215	0.04394	0.037193	0.050067	0.041322	0.041826	0.101622	0.089331	0.04584	0.064384	0.042246	0.073769	0.247634
152002	0.016868	0.045362	0.032778	0.095832	0.168645	0.464407	-0.031578	0.100002	0.124531	0.055417	0.154491	-0.178249	0.044945	0.036822	0.050122	0.042069	0.042249	0.103094	0.092347	0.044627	0.059689	0.042705	0.07475	0.25826
152004	0.002361	0.036011	0.003589	0.103244	0.184111	0.475336	-0.047656	0.059563	0.103405	0.0651	0.134817	-0.020657	0.043802	0.037897	0.052054	0.041688	0.042213	0.102119	0.089741	0.047119	0.068267	0.042236	0.069032	0.252518
152005	-0.000496	0.041813	0.007617	0.109068	0.179884	0.470454	-0.051431	0.066593	0.115346	0.062136	0.146584	-0.069796	0.044281	0.037783	0.052685	0.042107	0.04266	0.103	0.091773	0.047253	0.067463	0.042318	0.07018	0.272176
152008	0.005949	0.047031	0.027536	0.107423	0.170119	0.46099	-0.041259	0.097564	0.129827	0.053525	0.153582	-0.166024	0.044625	0.036906	0.051064	0.042314	0.042464	0.102386	0.092077	0.045328	0.060942	0.042311	0.072071	0.274958
153003	0.042065	0.040417	0.040857	0.06952	0.166952	0.472712	-0.010136	0.100826	0.113395	0.061966	0.145022	-0.178535	0.046531	0.03704	0.048974	0.042256	0.042478	0.105624	0.093759	0.044587	0.058043	0.044227	0.0781	0.232324
153007	0.035692	0.028291	0.019228	0.064144	0.17214	0.49771	-0.01517	0.057044	0.084648	0.069498	0.148303	-0.022434	0.044056	0.036809	0.047299	0.040553	0.040911	0.101019	0.087238	0.04502	0.061249	0.042632	0.07639	0.217071
153008	0.037546	0.031425	0.02394	0.064229	0.1705	0.492591	-0.014316	0.064344	0.091142	0.069395	0.147954	-0.05536	0.044805	0.037013	0.047843	0.04097	0.041447	0.10258	0.089147	0.045033	0.060958	0.043133	0.077005	0.220818
153009	0.035043	0.032523	0.023594	0.067504	0.170974	0.490453	-0.016857	0.065981	0.093077	0.068376	0.148645	-0.058869	0.044671	0.036977	0.047994	0.040965	0.041453	0.102375	0.089125	0.044972	0.061104	0.042979	0.076532	0.222967
153010	0.035868	0.036344	0.029752	0.06994	0.169377	0.483014	-0.016438	0.078109	0.101777	0.066497	0.148589	-0.105903	0.045411	0.037099	0.048599	0.041477	0.041972	0.103863	0.091267	0.044846	0.060431	0.04344	0.076988	0.228933
153011	0.038875	0.038088	0.034752	0.069045	0.168167	0.478874	-0.013476	0.087391	0.106733	0.065338	0.147297	-0.140081	0.046115	0.037185	0.04892	0.041925	0.042345	0.105123	0.092858	0.044824	0.059613	0.043948	0.077806	0.231575
153015	0.031849	0.029937	0.01813	0.068612	0.173139	0.494628	-0.019186	0.058536	0.087748	0.068853	0.14907	-0.028657	0.044139	0.036935	0.04784	0.040738	0.041165	0.101336	0.08775	0.045186	0.061824	0.042632	0.076238	0.222223
153016	0.032289	0.033877	0.023281	0.071026	0.171409	0.487883	-0.0196	0.067907	0.095701	0.067471	0.149587	-0.065578	0.04467	0.037013	0.048313	0.04106	0.041571	0.102451	0.089426	0.045008	0.061372	0.042923	0.0763	0.226655
153018	0.03459	0.039434	0.034005	0.074012	0.168512	0.476031	-0.016983	0.089231	0.10961	0.063905	0.149133	-0.146664	0.045947	0.037166	0.04921	0.041966	0.042366	0.104853	0.092898	0.044809	0.059837	0.043729	0.077336	0.236597
153021	0.027452	0.031885	0.017056	0.074008	0.174172	0.491172	-0.02381	0.060448	0.091314	0.06763	0.150527	-0.036667	0.044126	0.037009	0.048351	0.040883	0.041357	0.101475	0.088151	0.045306	0.062389	0.042556	0.075922	0.227746
153022	0.029025	0.034698	0.022054	0.074823	0.172181	0.486442	-0.022833	0.068303	0.097029	0.066275	0.150675	-0.064746	0.044411	0.036948	0.04843	0.041002	0.041507	0.102011	0.089124	0.044979	0.061628	0.042689	0.075743	0.228864
153027	0.032053	0.040517	0.034364	0.077575	0.168432	0.473941	-0.019198	0.091672	0.111969	0.062103	0.149815	-0.151314	0.045603	0.037005	0.049153	0.041846	0.042203	0.104189	0.092429	0.044589	0.059558	0.043417	0.07659	0.237838
153028	0.029953	0.041256	0.034256	0.080167	0.168477	0.472482	-0.020938	0.092998	0.113699	0.061106	0.150563	-0.155263	0.045481	0.036965	0.04926	0.04185	0.042184	0.103978	0.092373	0.044552	0.059558	0.043288	0.076299	0.240177
153029	0.032592	0.042946	0.0395	0.080291	0.167092	0.467125	-0.017284	0.104465	0.11923	0.058685	0.14904	-0.191617	0.046017	0.036924	0.049424	0.042245	0.042399	0.104708	0.09347	0.044426	0.058252	0.043632	0.076904	0.242695
153031	0.035589	0.044995	0.045516	0.08146	0.165502	0.460336	-0.013067	0.119067	0.125899	0.054128	0.146111	-0.22544	0.046136	0.036614	0.049178	0.042409	0.042288	0.104378	0.093459	0.044046	0.056133	0.043656	0.076855	0.241572
153032	0.033598	0.04572	0.045938	0.084234	0.165151	0.458633	-0.014381	0.121207	0.127829	0.052683	0.14652	-0.229663	0.045873	0.036491	0.049117	0.042325	0.042162	0.103835	0.093042	0.043868	0.055799	0.043415	0.076323	0.242801
153033	0.024625	0.033163	0.016354	0.077526	0.174787	0.488963	-0.026784	0.061632	0.093712	0.066797	0.151621	-0.042546	0.044119	0.037058	0.048694	0.040982	0.041479	0.101568	0.088428	0.045399	0.062773	0.042513	0.075715	0.231604
153034	0.026345	0.035883	0.021697	0.078245	0.172561	0.484388	-0.025511	0.069855	0.099352	0.065167	0.151712	-0.070215	0.04433	0.036939	0.048659	0.041048	0.041554	0.101927	0.089235	0.044989	0.061827	0.042588	0.075446	0.232021
153037	0.0273	0.039115	0.02792	0.080114	0.170389	0.478011	-0.024314	0.081215	0.107328	0.063123	0.151659	-0.113163	0.044873	0.036966	0.049035	0.041432	0.041896	0.102977	0.09091	0.044755	0.060853	0.042899	0.075728	0.236963
153038	0.029618	0.039654	0.03092	0.07876	0.169414	0.47652	-0.021957	0.085596	0.109093	0.062669	0.150719	-0.128259	0.04511	0.036943	0.048978	0.041544	0.041965	0.103352	0.091396	0.04461	0.060192	0.043068	0.075951	0.236267
153039	0.024749	0.041306	0.030227	0.084542	0.169731	0.473491	-0.026199	0.087885	0.112953	0.060694	0.152451	-0.13617	0.044927	0.036909	0.049342	0.041614	0.042003	0.103093	0.091468	0.044633	0.060406	0.042861	0.075482	0.242411
153040	0.022951	0.043766	0.034195	0.088971	0.168402	0.467546	-0.026659	0.098017	0.120108	0.057491	0.152707	-0.16998	0.045092	0.036816	0.049625	0.041895	0.042136	0.103319	0.092218	0.044442	0.059391	0.042886	0.07536	0.248696
153042	0.027584	0.046647	0.044237	0.090164	0.165173	0.457078	-0.019082	0.12087	0.130102	0.051456	0.149101	-0.232056	0.045535	0.036465	0.049362	0.042312	0.042144	0.103312	0.092732	0.043858	0.056123	0.043097	0.075631	0.249462
153043	0.023835	0.036124	0.020208	0.080951	0.173408	0.484019	-0.028064	0.069053	0.099596	0.0644	0.152406	-0.065978	0.044093	0.036888	0.04872	0.040983	0.041478	0.101514	0.088869	0.045016	0.062114	0.042398	0.074946	0.233413
153049	0.023377	0.040217	0.026331	0.084067	0.171024	0.476027	-0.027679	0.081407	0.10989	0.062637	0.153628	-0.119881	0.045025	0.037133	0.049651	0.041677	0.042153	0.103401	0.091583	0.045067	0.061579	0.042968	0.075994	0.244374
153051	0.022643	0.032351	0.014292	0.079509	0.176082	0.489962	-0.028688	0.059597	0.091828	0.066111	0.151252	-0.031559	0.043755	0.036967	0.048577	0.04084	0.041278	0.100911	0.087692	0.045402	0.063035	0.042267	0.075	0.230988
153053	0.026916	0.038035	0.025653	0.079506	0.171126	0.480298	-0.024882	0.07699	0.104491	0.063858	0.151699	-0.096899	0.04465	0.036947	0.048881	0.041268	0.041759	0.102557	0.090268	0.044818	0.061213	0.042764	0.075565	0.234953
153055	0.030225	0.037961	0.028165	0.076451	0.170172	0.480088	-0.021642	0.079415	0.104834	0.064479	0.150633	-0.107696	0.045016	0.03701	0.048847	0.041412	0.041894	0.103197	0.090913	0.044787	0.060767	0.043053	0.076111	0.233683
153056	0.039523	0.028842	0.022154	0.060426	0.17052	0.49735	-0.011787	0.058966	0.086211	0.070646	0.147635	-0.036598	0.044634	0.036975	0.047453	0.040796	0.041206	0.102129	0.088332	0.045125	0.060937	0.043092	0.077349	0.217054
154001	0.039596	0.049536	0.05451	0.087431	0.162648	0.443068	-0.004864	0.152453	0.140603	0.041901	0.140504	-0.285735	0.046378	0.035994	0.048911	0.042924	0.04213	0.103045	0.092848	0.043804	0.052151	0.043668	0.077237	0.243097
154009	0.036021	0.048909	0.052046	0.088519	0.163223	0.445381	-0.007873	0.146123	0.138699	0.044544	0.143521	-0.283966	0.046566	0.036256	0.049375	0.043073	0.04239	0.103872	0.093716	0.044037	0.0533	0.043777	0.077469	0.249146
154011	0.031453	0.052045	0.054391	0.098979	0.16039	0.433343	-0.00689	0.166859	0.148273	0.035448	0.14341	-0.321277	0.046164	0.035781	0.049177	0.04332	0.04223	0.10142	0.091692	0.043855	0.051091	0.043308	0.076587	0.256879
154013	0.033186	0.048273	0.049933	0.089143	0.163707	0.44866	-0.011148	0.138734	0.136338	0.04691	0.145688	-0.273584	0.046369	0.036367	0.049474	0.042926	0.042392	0.103961	0.093726	0.044008	0.054188	0.04364	0.077067	0.25082
154018	0.017513	0.0518	0.049041	0.10804	0.160626	0.438608	-0.019556	0.15162	0.147329	0.038289	0.149089	-0.300354	0.04506	0.035837	0.049343	0.042925	0.042124	0.100104	0.090183	0.043568	0.052424	0.042449	0.073935	0.269247
155001	0.030758	0.054862	0.056737	0.106279	0.157277	0.421713	-0.002939	0.189643	0.157074	0.025406	0.140539	-0.346093	0.045778	0.035245	0.048625	0.043466	0.042063	0.098494	0.089034	0.043769	0.048588	0.042966	0.075909	0.258074
155002	0.021766	0.054384	0.054404	0.111495	0.157151	0.425068	-0.010035	0.179795	0.155865	0.028289	0.144399	-0.343854	0.04519	0.035327	0.048775	0.043308	0.042074	0.098173	0.088541	0.043457	0.049292	0.042477	0.074452	0.26796
155003	0.022671	0.05514	0.055632	0.1129	0.15624	0.421606	-0.008039	0.187249	0.158053	0.02505	0.142458	-0.349895	0.045021	0.035117	0.04848	0.043282	0.041979	0.097201	0.087616	0.043347	0.048369	0.042349	0.07413	0.266381
155007	0.015485	0.055361	0.054653	0.119347	0.155779	0.420332	-0.012614	0.186248	0.158783	0.024281	0.141781	-0.349003	0.044645	0.035131	0.048712	0.043354	0.042154	0.096556	0.087	0.043332	0.048382	0.041865	0.072057	0.277947
155008	0.016105	0.056463	0.056095	0.122308	0.154314	0.413944	-0.009327	0.199407	0.161506	0.019211	0.139216	-0.365774	0.044822	0.034997	0.048716	0.043689	0.042406	0.095996	0.086607	0.043572	0.047362	0.041927	0.07223	0.281237
155013	0.020079	0.055698	0.055755	0.116539	0.155413	0.418729	-0.008523	0.191947	0.159683	0.022669	0.141595	-0.356761	0.04487	0.035033	0.048492	0.043386	0.042076	0.096529	0.087	0.043362	0.047893	0.04216	0.073472	0.271472
155014	0.018168	0.055493	0.055583	0.117665	0.155674	0.420177	-0.010888	0.18831	0.158986	0.023525	0.141258	-0.348563	0.044521	0.03499	0.048378	0.043178	0.041951	0.096153	0.086548	0.043125	0.047951	0.041853	0.072242	0.271995
155015	0.012193	0.054184	0.051618	0.118385	0.157457	0.42672	-0.017897	0.171573	0.15561	0.029691	0.144597	-0.329563	0.044722	0.03546	0.049196	0.043299	0.042249	0.097718	0.088086	0.043529	0.050085	0.041918	0.071902	0.28166
156002	0.012974	0.055553	0.055136	0.122541	0.155763	0.419246	-0.014797	0.186544	0.158933	0.023543	0.138122	-0.338927	0.044287	0.035047	0.048636	0.043234	0.042117	0.095881	0.086353	0.043182	0.04812	0.041442	0.069827	0.280334
156003	0.013603	0.05604	0.05598	0.123558	0.155084	0.416365	-0.012996	0.192681	0.160083	0.021293	0.137193	-0.348196	0.044387	0.034986	0.048628	0.043389	0.042228	0.095703	0.086249	0.043272	0.047644	0.041496	0.070062	0.281422
156004	0.014594	0.056679	0.056787	0.12471	0.154213	0.412707	-0.010588	0.200811	0.161539	0.01833	0.136349	-0.360247	0.044594	0.034932	0.048677	0.043639	0.042426	0.095586	0.086228	0.043474	0.047115	0.041639	0.070655	0.28298
156005	0.017726	0.057875	0.057095	0.125487	0.152638	0.406513	-0.0054	0.216323	0.164452	0.012717	0.136177	-0.382097	0.045269	0.034902	0.048898	0.044226	0.042901	0.095653	0.086452	0.044128	0.046376	0.042214	0.073089	0.284723
156006	0.012456	0.056435	0.056505	0.125867	0.154573	0.413778	-0.012722	0.196908	0.160754	0.019688	0.135187	-0.352938	0.044516	0.035009	0.048817	0.043611	0.042458	0.095746	0.086395	0.043457	0.047456	0.041494	0.069717	0.285453
156007	0.010704	0.056302	0.057207	0.127675	0.155161	0.414802	-0.015436	0.193206	0.159628	0.020658	0.130476	-0.336152	0.044134	0.034953	0.048687	0.043342	0.042308	0.095309	0.085961	0.043116	0.047464	0.041086	0.06745	0.283254
156008	0.009791	0.055737	0.055668	0.126335	0.155779	0.417835	-0.017089	0.186537	0.158775	0.023177	0.133081	-0.329764	0.044169	0.035077	0.048818	0.043287	0.042262	0.095699	0.086278	0.043195	0.048125	0.041157	0.067849	0.28451
156009	-0.018809	0.058307	0.061827	0.135829	0.166962	0.402695	-0.046175	0.157699	0.162332	0.043116	0.055962	-0.141247	0.043547	0.035932	0.049824	0.041282	0.04317	0.096409	0.088181	0.04456	0.052006	0.038989	0.052047	0.125718
156013	0.00787	0.056836	0.058337	0.132026	0.154643	0.411377	-0.016174	0.19746	0.159727	0.019074	0.125009	-0.336634	0.044421	0.035087	0.049181	0.043741	0.042774	0.095751	0.08661	0.043423	0.047497	0.04107	0.066478	0.287041
156014	0.013853	0.057552	0.057749	0.128261	0.153142	0.407671	-0.009185	0.210751	0.16285	0.014625	0.133144	-0.370594	0.04494	0.034958	0.049015	0.044098	0.042906	0.095737	0.08654	0.043896	0.04669	0.04176	0.070593	0.288568
156015	0.017643	0.058369	0.057876	0.127702	0.152224	0.404066	-0.00539	0.221897	0.164952	0.010445	0.133485	-0.380579	0.045266	0.034838	0.048956	0.044349	0.043094	0.095425	0.086277	0.044235	0.046017	0.042131	0.072351	0.286012
157002	0.019391	0.059847	0.057132	0.131026	0.150538	0.397336	-0.00246	0.240155	0.167754	0.00375	0.130919	-0.387729	0.046333	0.034957	0.049737	0.045318	0.044122	0.096122	0.08715	0.045488	0.045667	0.04289	0.074615	0.291651
157003	0.016856	0.059901	0.057312	0.133043	0.150202	0.396504	-0.003451	0.240189	0.167142	0.004051	0.130148	-0.391254	0.046622	0.035137	0.050183	0.045643	0.044495	0.096963	0.088019	0.045805	0.046016	0.042942	0.074376	0.297505
157004	0.017717	0.060145	0.057004	0.133079	0.149991	0.395695	-0.002813	0.243164	0.16774	0.002919	0.129999	-0.390382	0.046772	0.03513	0.050246	0.045755	0.044611	0.096963	0.088035	0.045985	0.045922	0.043088	0.074905	0.297037
157005	0.025298	0.059002	0.05578	0.121991	0.152126	0.40225	0.001156	0.230158	0.167984	0.007496	0.134624	-0.386084	0.046214	0.034914	0.049077	0.044684	0.043178	0.095582	0.086633	0.044985	0.045949	0.043165	0.076451	0.277218
157008	0.024657	0.061596	0.053512	0.131624	0.149216	0.391846	0.001506	0.260363	0.172314	-0.00464	0.128068	-0.376704	0.047676	0.035086	0.050513	0.04628	0.045109	0.096284	0.087582	0.04704	0.045357	0.044122	0.078374	0.289556
157009	0.023647	0.061834	0.053873	0.13342	0.148774	0.390917	0.000779	0.262806	0.172	-0.005262	0.127253	-0.371632	0.047859	0.03515	0.05081	0.046547	0.045466	0.096814	0.088106	0.047316	0.045446	0.044182	0.078365	0.291919
157010	0.021843	0.061052	0.055248	0.132468	0.149383	0.393211	-0.000231	0.254072	0.170387	-0.001631	0.129131	-0.382734	0.047295	0.035078	0.050386	0.046084	0.044939	0.096609	0.087783	0.046612	0.045522	0.043686	0.077094	0.292738
157012	0.022655	0.061824	0.054645	0.134382	0.148673	0.390837	-2e-06	0.262315	0.171303	-0.004752	0.126876	-0.368907	0.047834	0.035173	0.050913	0.046608	0.04558	0.097143	0.08841	0.047325	0.045531	0.044079	0.077895	0.293126
157015	0.018319	0.060902	0.056596	0.134784	0.149233	0.393124	-0.002215	0.251021	0.168682	0.000124	0.128172	-0.383963	0.047343	0.035235	0.050745	0.046272	0.045207	0.097569	0.088716	0.046672	0.04593	0.043462	0.075828	0.298002
157016	0.021007	0.059478	0.057013	0.128296	0.151056	0.399435	-0.001798	0.235857	0.167691	0.005115	0.132458	-0.38735	0.045994	0.034839	0.049277	0.04491	0.043631	0.095475	0.086454	0.045045	0.04555	0.042776	0.074749	0.286118
157017	0.019237	0.057576	0.05656	0.122916	0.153001	0.408224	-0.00454	0.213393	0.164268	0.014107	0.137931	-0.382596	0.045377	0.034941	0.048843	0.044154	0.042759	0.095874	0.086651	0.044106	0.046616	0.042401	0.0741	0.281531
157019	0.02052	0.05784	0.056358	0.122515	0.152783	0.406945	-0.003056	0.2168	0.165036	0.012934	0.137681	-0.38592	0.04562	0.034958	0.048927	0.044306	0.042867	0.095958	0.086793	0.044324	0.046527	0.042616	0.074866	0.281025
157020	0.022128	0.0587	0.056727	0.124164	0.152007	0.403359	-0.001466	0.226364	0.166721	0.00886	0.135128	-0.386379	0.045727	0.034835	0.048906	0.044477	0.043071	0.09537	0.086282	0.044566	0.045878	0.042707	0.075021	0.280319
157021	0.022764	0.059589	0.056084	0.126624	0.151061	0.399207	-8.6e-05	0.237165	0.168556	0.004588	0.13306	-0.389635	0.046256	0.03488	0.049312	0.044989	0.043626	0.0955	0.086531	0.045243	0.04559	0.043074	0.075962	0.284015
157022	0.023113	0.060264	0.055317	0.128556	0.150362	0.396355	0.000604	0.245304	0.16987	0.001404	0.131523	-0.389843	0.046748	0.034951	0.049718	0.045442	0.044131	0.095776	0.086895	0.045854	0.045482	0.043415	0.076798	0.287187
157023	0.024145	0.059818	0.055269	0.125872	0.151014	0.398319	0.001244	0.239892	0.169434	0.003493	0.132763	-0.390052	0.04656	0.034937	0.049456	0.045151	0.043738	0.095602	0.086714	0.045532	0.045625	0.043353	0.076806	0.283178
161001	0.016116	0.060307	0.057619	0.134779	0.149787	0.395037	-0.003806	0.243536	0.167136	0.00298	0.128202	-0.387133	0.046935	0.035238	0.050558	0.045965	0.044889	0.097528	0.088636	0.046164	0.046131	0.043048	0.074318	0.297858
161002	0.016042	0.060589	0.058416	0.135892	0.149786	0.394456	-0.00449	0.244914	0.166812	0.0025	0.125583	-0.375681	0.046946	0.03524	0.050677	0.046034	0.045031	0.097664	0.088819	0.046177	0.046128	0.042945	0.073561	0.291218
161003	0.013936	0.060577	0.059202	0.13719	0.149789	0.394582	-0.005826	0.242355	0.165813	0.003541	0.12354	-0.37084	0.046983	0.035354	0.050901	0.046114	0.04516	0.098159	0.089354	0.046169	0.046426	0.042792	0.072577	0.286986
161004	0.014894	0.061746	0.059274	0.139249	0.148709	0.39126	-0.005089	0.25232	0.166635	3.2e-05	0.120431	-0.352936	0.047802	0.035526	0.051604	0.046858	0.046027	0.099261	0.090582	0.047112	0.046551	0.04324	0.073613	0.27711
161007	0.015322	0.062836	0.062141	0.141881	0.148818	0.389853	-0.006895	0.255817	0.165277	-0.001517	0.111472	-0.302672	0.047962	0.035551	0.051662	0.047101	0.046506	0.099837	0.091425	0.047239	0.046695	0.042989	0.071304	0.234886
161011	0.014287	0.063376	0.064812	0.143841	0.149301	0.389974	-0.009148	0.254091	0.163421	-0.001121	0.104157	-0.27008	0.047877	0.035579	0.051457	0.047059	0.046661	0.100182	0.091975	0.047074	0.046915	0.042648	0.068752	0.203478
161013	0.014406	0.064148	0.064692	0.144465	0.148493	0.388549	-0.008738	0.259129	0.163596	-0.002828	0.10296	-0.262581	0.048534	0.035769	0.05195	0.047559	0.047312	0.101214	0.093111	0.047835	0.047172	0.043016	0.069557	0.19933
161014	0.015304	0.063806	0.063509	0.143404	0.148504	0.388706	-0.007738	0.259721	0.164505	-0.003008	0.106225	-0.274725	0.048417	0.035686	0.051913	0.047462	0.047112	0.100754	0.092545	0.047737	0.046958	0.043084	0.070539	0.212743
161015	0.016836	0.063929	0.062937	0.142603	0.148591	0.388761	-0.007135	0.262319	0.165074	-0.004	0.106787	-0.271297	0.048393	0.035604	0.051853	0.047387	0.047108	0.10045	0.092246	0.047759	0.046754	0.04314	0.070956	0.213545
161017	0.01987	0.064218	0.060834	0.140571	0.14839	0.388682	-0.005409	0.268799	0.166862	-0.006479	0.109766	-0.270128	0.048531	0.035493	0.051937	0.047352	0.047216	0.099977	0.091749	0.048053	0.046385	0.043454	0.072773	0.223412
161020	0.01511	0.059738	0.058552	0.134259	0.150588	0.397313	-0.005359	0.236368	0.165822	0.005504	0.127571	-0.383042	0.046366	0.035148	0.050183	0.045504	0.044426	0.097036	0.088112	0.045503	0.046162	0.042591	0.072641	0.294196
161027	0.013062	0.06081	0.06061	0.138583	0.150012	0.394469	-0.007274	0.241232	0.164872	0.003862	0.119386	-0.351869	0.046888	0.035368	0.050932	0.046095	0.045228	0.098317	0.089595	0.046014	0.04654	0.042534	0.071034	0.270761
161029	0.01364	0.061537	0.060767	0.139786	0.149349	0.392414	-0.006766	0.24723	0.165344	0.00176	0.117566	-0.340994	0.047394	0.035473	0.051323	0.046551	0.045755	0.09901	0.090372	0.046588	0.046624	0.042804	0.071646	0.263246
161030	0.013951	0.062134	0.060864	0.140766	0.148765	0.390837	-0.006433	0.251848	0.165634	0.000135	0.116097	-0.331673	0.047846	0.035582	0.051676	0.046954	0.04622	0.09967	0.091107	0.047105	0.046746	0.043044	0.072182	0.257322
161031	0.015078	0.059503	0.058998	0.133853	0.151027	0.398453	-0.006051	0.233312	0.165287	0.006522	0.12703	-0.378857	0.046052	0.035072	0.049944	0.045241	0.044168	0.096666	0.087723	0.045149	0.046107	0.042363	0.071805	0.291231
161044	0.013037	0.062691	0.064263	0.143191	0.14951	0.390995	-0.009268	0.249358	0.163475	0.00065	0.10699	-0.287504	0.047585	0.035551	0.051334	0.046823	0.046274	0.099795	0.09146	0.046722	0.046912	0.042526	0.068849	0.216666
161046	0.013275	0.063123	0.065418	0.144183	0.149626	0.390634	-0.009991	0.250602	0.162813	6.5e-05	0.103265	-0.269472	0.047642	0.03556	0.051281	0.046887	0.046453	0.100004	0.091788	0.046776	0.046966	0.042447	0.067911	0.200147
161048	0.018047	0.0644	0.06284	0.142167	0.148607	0.388732	-0.00702	0.265635	0.165269	-0.005239	0.105478	-0.258644	0.048513	0.035579	0.051865	0.047385	0.047307	0.100484	0.092365	0.047936	0.046675	0.043207	0.07097	0.206319
161051	0.015761	0.065075	0.065211	0.144424	0.14841	0.388318	-0.008949	0.263954	0.163305	-0.004533	0.099208	-0.240739	0.048824	0.035802	0.052024	0.047644	0.047762	0.101634	0.093726	0.04821	0.047198	0.043113	0.069102	0.181823
161052	0.023983	0.066134	0.057414	0.137212	0.147297	0.388832	-0.003799	0.283609	0.169514	-0.012198	0.110354	-0.234823	0.04939	0.035526	0.052493	0.047516	0.048128	0.100341	0.09229	0.049258	0.046208	0.044234	0.075532	0.221428
161059	0.017602	0.061564	0.056818	0.136967	0.148507	0.39108	-0.002532	0.256232	0.16871	-0.001574	0.125682	-0.373432	0.047894	0.035414	0.051367	0.046813	0.045857	0.09856	0.089784	0.047314	0.046167	0.043698	0.076118	0.296162
161063	0.017783	0.063714	0.062048	0.141718	0.148633	0.388958	-0.00638	0.263066	0.165783	-0.004299	0.109024	-0.278694	0.048287	0.035526	0.051792	0.047286	0.046952	0.10003	0.09176	0.047681	0.046559	0.043189	0.071651	0.22215
161064	0.01983	0.063314	0.058837	0.139684	0.148098	0.38866	-0.003807	0.267025	0.168137	-0.005778	0.116166	-0.30766	0.048432	0.035474	0.051987	0.047358	0.046852	0.099508	0.091044	0.047983	0.046235	0.043695	0.074741	0.255295
161080	0.013585	0.061874	0.062288	0.140935	0.14964	0.392196	-0.007918	0.247121	0.16454	0.001628	0.113232	-0.318164	0.047293	0.035444	0.051198	0.046516	0.045808	0.09904	0.090509	0.046435	0.046653	0.042574	0.07019	0.242924
161091	0.01687	0.062247	0.057191	0.138902	0.147772	0.38929	-0.002895	0.26064	0.168538	-0.003019	0.122986	-0.360484	0.048449	0.035608	0.051993	0.047348	0.046503	0.099633	0.090939	0.047944	0.046459	0.043911	0.076327	0.290652
162002	0.020028	0.067619	0.063709	0.140115	0.147375	0.392364	-0.009649	0.27546	0.16339	-0.007817	0.091672	-0.196392	0.049102	0.035727	0.051811	0.047009	0.048434	0.101878	0.094588	0.048861	0.047007	0.043241	0.067821	0.14373
163005	0.007614	0.066554	0.076055	0.150739	0.149899	0.388735	-0.020459	0.244538	0.155711	0.004428	0.062907	-0.176397	0.047625	0.036279	0.051301	0.046195	0.047763	0.102765	0.095963	0.047482	0.048563	0.041705	0.058971	0.108533
163013	0.019261	0.069515	0.065084	0.139442	0.144787	0.396617	-0.012029	0.274162	0.160394	-0.006947	0.081416	-0.179121	0.049539	0.036156	0.052026	0.046847	0.049197	0.103538	0.096944	0.049219	0.047688	0.043375	0.065501	0.120112
163015	0.008733	0.066189	0.074317	0.151197	0.149185	0.389954	-0.017688	0.247772	0.155729	0.00147	0.072014	-0.185415	0.047975	0.036189	0.051386	0.046786	0.047861	0.102727	0.095739	0.047641	0.048368	0.042016	0.060798	0.115454
163016	0.010014	0.06664	0.073965	0.149993	0.148924	0.390404	-0.017748	0.250273	0.156018	0.001235	0.070061	-0.181681	0.047947	0.036158	0.051341	0.046544	0.04792	0.102705	0.095841	0.047695	0.048255	0.042013	0.060586	0.112704
163019	0.008406	0.067014	0.076008	0.149716	0.149668	0.388534	-0.021056	0.246206	0.156123	0.004813	0.059769	-0.173261	0.047641	0.036316	0.051367	0.04599	0.047865	0.102942	0.096255	0.047608	0.048568	0.041706	0.058621	0.106417
163021	0.01205	0.067738	0.072495	0.148303	0.147288	0.391326	-0.016925	0.257014	0.156437	-0.00074	0.069834	-0.179173	0.048541	0.0363	0.051735	0.046749	0.048513	0.103583	0.096926	0.048469	0.048343	0.042431	0.061465	0.111641
163032	0.014747	0.068707	0.070041	0.145313	0.145894	0.393275	-0.015861	0.263929	0.157492	-0.002583	0.070878	-0.177045	0.048909	0.036318	0.051894	0.046698	0.04886	0.103871	0.097362	0.04895	0.048208	0.04275	0.062366	0.111352
163033	0.010411	0.067613	0.0746	0.148488	0.148522	0.38977	-0.02	0.251321	0.156438	0.00304	0.061235	-0.173336	0.047951	0.036327	0.051516	0.046094	0.048151	0.103261	0.096683	0.047973	0.048466	0.041956	0.059347	0.106509
163036	0.010757	0.06764	0.07404	0.148747	0.148049	0.390292	-0.018971	0.252943	0.156235	0.001714	0.064208	-0.175485	0.048179	0.036337	0.051613	0.04637	0.048301	0.103444	0.096845	0.048171	0.048465	0.04213	0.060069	0.108117
164002	0.003748	0.06478	0.075279	0.15293	0.150866	0.390031	-0.020273	0.235023	0.15541	0.005669	0.072429	-0.190918	0.047313	0.03617	0.051025	0.046543	0.047092	0.101888	0.094602	0.046804	0.048638	0.041526	0.059682	0.118735
165002	0.005326	0.06676	0.078125	0.150318	0.151032	0.386055	-0.023916	0.239451	0.156277	0.008424	0.05316	-0.16889	0.047356	0.036465	0.051409	0.045703	0.047692	0.102987	0.096272	0.047461	0.048966	0.041416	0.057198	0.10441
165003	-0.002092	0.066406	0.081402	0.147173	0.155617	0.379004	-0.03175	0.223553	0.159575	0.01937	0.035152	-0.153697	0.046388	0.036705	0.051385	0.044297	0.046982	0.102263	0.095446	0.047142	0.049867	0.040589	0.053699	0.100415
165004	0.007738	0.067318	0.077118	0.148614	0.150352	0.386714	-0.023475	0.24409	0.156955	0.007627	0.052169	-0.167487	0.047415	0.036413	0.051426	0.045505	0.047798	0.10304	0.096439	0.047561	0.048743	0.04149	0.057307	0.103297
165008	0.012554	0.068706	0.073191	0.145906	0.147187	0.390718	-0.020415	0.256458	0.157415	0.002753	0.057799	-0.169467	0.048239	0.036444	0.051775	0.045902	0.048507	0.103806	0.097444	0.048448	0.048492	0.042165	0.059375	0.104444
165023	0.002171	0.066418	0.079683	0.149908	0.15282	0.383764	-0.02683	0.23228	0.15706	0.012484	0.047119	-0.164129	0.046926	0.036539	0.051318	0.045229	0.047353	0.102639	0.095848	0.047177	0.049284	0.041055	0.055796	0.102972
165024	0.002598	0.066185	0.078882	0.151251	0.152006	0.385567	-0.02501	0.233713	0.156067	0.010172	0.053076	-0.169022	0.047136	0.036487	0.05129	0.045672	0.047436	0.102679	0.095838	0.047213	0.049172	0.041237	0.056767	0.105217
165026	0.00913	0.065666	0.073593	0.151029	0.149563	0.390296	-0.01691	0.247284	0.156177	0.001223	0.075728	-0.191082	0.047811	0.036054	0.051214	0.046791	0.047593	0.102185	0.095029	0.047336	0.048145	0.041955	0.061223	0.119598
165028	0.014908	0.069011	0.070185	0.144737	0.145671	0.393603	-0.016722	0.263617	0.157541	-0.001789	0.067974	-0.174768	0.048851	0.036368	0.051899	0.046497	0.048882	0.103961	0.097555	0.048919	0.048256	0.042698	0.061832	0.109066
165031	-0.001767	0.065911	0.080546	0.148358	0.155239	0.381781	-0.030121	0.223321	0.158525	0.017602	0.041548	-0.158504	0.04629	0.036528	0.051032	0.044496	0.04677	0.101781	0.094858	0.046696	0.049566	0.040576	0.054306	0.10202
165032	0.012138	0.068202	0.073135	0.147152	0.147418	0.391038	-0.019063	0.255946	0.156814	0.001468	0.062662	-0.173264	0.048265	0.036355	0.051671	0.046197	0.048431	0.103579	0.097096	0.048345	0.048403	0.042208	0.060071	0.106755
166001	0.011931	0.058743	0.060556	0.134665	0.15242	0.402238	-0.010294	0.220853	0.162584	0.010797	0.122366	-0.357087	0.045246	0.035023	0.049599	0.0446	0.043623	0.096198	0.087256	0.044206	0.046415	0.041586	0.068309	0.279509
166003	0.007074	0.061509	0.066696	0.144702	0.151259	0.395577	-0.014666	0.230462	0.160062	0.006739	0.10127	-0.270865	0.046484	0.035523	0.050567	0.045903	0.045376	0.099019	0.0907	0.045407	0.047402	0.041557	0.064533	0.195539
166005	0.008587	0.060543	0.064345	0.141525	0.151535	0.397245	-0.01288	0.228329	0.161261	0.007823	0.10878	-0.30356	0.046102	0.035358	0.050385	0.045514	0.044822	0.098073	0.089528	0.045018	0.047022	0.041578	0.065994	0.227633
167001	0.023471	0.071462	0.063633	0.131773	0.141942	0.408853	-0.011964	0.268322	0.159942	-0.007254	0.084717	-0.176962	0.049801	0.03629	0.051862	0.046336	0.049597	0.103161	0.097146	0.047302	0.047443	0.043723	0.065645	0.114884
167002	0.021301	0.070826	0.065546	0.135463	0.142861	0.405283	-0.01408	0.266133	0.159154	-0.004817	0.077774	-0.175641	0.04927	0.036254	0.051689	0.046095	0.049208	0.103092	0.097046	0.047439	0.047569	0.043246	0.063712	0.110562
167004	0.021299	0.071285	0.066002	0.13521	0.142114	0.405985	-0.014911	0.264783	0.158751	-0.004173	0.075159	-0.174939	0.049472	0.036435	0.051904	0.046148	0.049469	0.10365	0.097743	0.047439	0.047793	0.043352	0.063418	0.108835
167005	0.021666	0.071487	0.066197	0.134441	0.141861	0.407352	-0.015412	0.262801	0.158675	-0.003512	0.074275	-0.174697	0.049414	0.03646	0.051867	0.046013	0.049462	0.103552	0.097725	0.047056	0.047774	0.043319	0.063059	0.107792
167006	0.0193	0.070726	0.067621	0.138023	0.143266	0.401711	-0.016757	0.263884	0.15861	-0.00205	0.068767	-0.172524	0.049079	0.036423	0.05185	0.045951	0.049175	0.1037	0.097709	0.047791	0.047944	0.04298	0.062004	0.106558
167007	0.017746	0.070252	0.068285	0.140548	0.143896	0.398202	-0.016674	0.265611	0.1583	-0.002308	0.067928	-0.172694	0.049135	0.036451	0.051986	0.046229	0.049196	0.104094	0.097966	0.048557	0.048136	0.042961	0.062124	0.107382
167008	0.015528	0.070716	0.071843	0.140766	0.144722	0.392844	-0.022888	0.259426	0.159272	0.004477	0.048798	-0.162112	0.048825	0.036851	0.052467	0.045512	0.0492	0.105042	0.099079	0.048747	0.048807	0.042517	0.058731	0.101322
171013	-0.045167	-0.023589	0.010496	0.095606	0.170992	0.285779	0.127946	0.069504	0.085895	0.076197	0.012104	-0.028199	0.04613	0.043073	0.043043	0.041547	0.042486	0.09844	0.087059	0.044441	0.078674	0.043302	0.073489	0.098789
171026	-0.047364	-0.023394	0.011474	0.097184	0.170279	0.28903	0.129642	0.068547	0.084947	0.073675	0.014538	-0.016263	0.046919	0.043526	0.043496	0.042126	0.043048	0.099617	0.088194	0.044955	0.079196	0.043972	0.074921	0.086944
171031	-0.049106	-0.022773	0.009428	0.093239	0.173475	0.281388	0.124991	0.070075	0.090504	0.079963	-0.003208	-0.013734	0.045876	0.042984	0.043012	0.041369	0.042374	0.098348	0.087115	0.044483	0.078567	0.043	0.071945	0.082098
171034	-0.054124	-0.022266	0.008879	0.09147	0.175473	0.278795	0.122798	0.070049	0.094395	0.081846	-0.015655	-0.005877	0.046034	0.043191	0.043218	0.041489	0.042605	0.098919	0.087783	0.044806	0.078788	0.043073	0.071239	0.071156
171043	-0.057931	-0.020821	0.003872	0.079924	0.184736	0.262638	0.110853	0.074284	0.108018	0.096561	-0.053376	-0.008617	0.043325	0.041926	0.042155	0.040098	0.040869	0.095256	0.084696	0.042987	0.077669	0.040926	0.064347	0.06741
171052	-0.06109	-0.021026	0.00458	0.080609	0.184281	0.264456	0.112004	0.073305	0.107756	0.094253	-0.053949	-0.007471	0.044008	0.042456	0.042561	0.040496	0.041481	0.096502	0.085876	0.043567	0.078143	0.041498	0.06525	0.065048
171054	-0.063641	-0.020471	0.002812	0.075872	0.188076	0.258195	0.107454	0.074845	0.11374	0.099449	-0.066522	-0.008515	0.043233	0.042232	0.042385	0.040264	0.041054	0.095435	0.08509	0.042896	0.078096	0.040948	0.062876	0.063687
172001	-0.056418	-0.020043	0.001399	0.074728	0.189521	0.25619	0.10355	0.076919	0.11413	0.104578	-0.065511	-0.01131	0.04178	0.040853	0.041462	0.039405	0.039656	0.092578	0.082389	0.041619	0.076835	0.039673	0.061072	0.070482
172004	-0.060124	-0.019941	0.001399	0.073454	0.190461	0.254988	0.103423	0.076637	0.116257	0.10447	-0.070184	-0.009036	0.042047	0.041263	0.041758	0.039659	0.039985	0.093186	0.083061	0.04181	0.077252	0.039949	0.060836	0.065128
172005	-0.064851	-0.019888	0.001348	0.07155	0.191795	0.25351	0.102818	0.076485	0.118959	0.104229	-0.076042	-0.008749	0.042398	0.041808	0.042133	0.039997	0.04045	0.094001	0.083948	0.042056	0.077771	0.040302	0.060406	0.062131
172006	-0.066672	-0.01931	0.000168	0.067964	0.194639	0.24831	0.098694	0.077804	0.124368	0.108398	-0.082147	-0.00851	0.042056	0.041849	0.04216	0.040033	0.040245	0.093452	0.083601	0.041639	0.077942	0.04	0.058758	0.060684
172008	-0.065827	-0.019794	0.001143	0.070678	0.192445	0.252447	0.102064	0.076684	0.120201	0.104841	-0.077897	-0.008799	0.042389	0.041891	0.042185	0.040049	0.040487	0.094033	0.084021	0.042024	0.077868	0.040298	0.060059	0.061664
173002	-0.062366	-0.017128	-0.002301	0.063801	0.199511	0.24422	0.088161	0.080658	0.130018	0.117442	-0.08625	-0.007513	0.04089	0.040718	0.041615	0.039563	0.03905	0.090983	0.08142	0.040483	0.077087	0.038879	0.05654	0.062824
173006	-0.064531	-0.017218	-0.002125	0.063268	0.199521	0.243037	0.089349	0.080464	0.130969	0.116633	-0.087835	-0.007166	0.041076	0.041048	0.041746	0.039724	0.039256	0.091363	0.081839	0.040602	0.077299	0.03903	0.05626	0.059448
173012	-0.062483	-0.014635	-0.004041	0.060011	0.203842	0.242327	0.080018	0.082316	0.134279	0.122315	-0.090992	-0.006756	0.040596	0.040424	0.041497	0.039581	0.038713	0.0903	0.080961	0.04019	0.076774	0.038489	0.055076	0.062212
173017	-0.062715	-0.014263	-0.004358	0.059167	0.204808	0.2419	0.078143	0.082628	0.13528	0.123472	-0.091636	-0.006666	0.040648	0.040535	0.041574	0.039664	0.038753	0.090428	0.08111	0.040238	0.076927	0.038533	0.055071	0.063329
173018	-0.058664	-0.015412	-0.003749	0.062204	0.202374	0.246115	0.080187	0.082184	0.130643	0.121524	-0.087112	-0.011991	0.040362	0.039859	0.041288	0.039269	0.038496	0.089863	0.080367	0.040096	0.076399	0.038355	0.056062	0.076978
173020	-0.062599	-0.01367	-0.004741	0.058418	0.205839	0.24194	0.075969	0.08297	0.135981	0.124557	-0.092231	-0.006778	0.040637	0.040506	0.041586	0.039692	0.038729	0.090416	0.081128	0.040255	0.076907	0.038507	0.054973	0.064865
173025	-0.065227	-0.013773	-0.004638	0.0573	0.206156	0.23897	0.077178	0.082947	0.138169	0.124529	-0.093828	-0.004983	0.040914	0.041094	0.041767	0.039961	0.038979	0.090957	0.08174	0.04041	0.077338	0.038711	0.054641	0.058831
173027	-0.063816	-0.012273	-0.00558	0.055996	0.208726	0.240627	0.07089	0.083782	0.138898	0.127282	-0.094195	-0.005947	0.040855	0.040879	0.041814	0.039969	0.038899	0.090943	0.081748	0.040513	0.077232	0.038663	0.054844	0.066672
173033	-0.064925	-0.015533	-0.003326	0.060429	0.202475	0.240697	0.084208	0.081693	0.13448	0.12009	-0.091429	-0.006322	0.040855	0.040894	0.041628	0.039748	0.038994	0.090818	0.08148	0.040347	0.077092	0.038719	0.055017	0.05742
173036	-0.063708	-0.015092	-0.003656	0.0603	0.203054	0.241457	0.082401	0.081963	0.13432	0.121068	-0.091213	-0.006326	0.040707	0.040634	0.041542	0.039649	0.038834	0.090512	0.081178	0.040249	0.07689	0.038582	0.054986	0.058977
173037	-0.063931	-0.014735	-0.003992	0.05938	0.204065	0.24085	0.080445	0.082308	0.135473	0.1224	-0.091862	-0.006029	0.040763	0.040766	0.041627	0.039741	0.038875	0.090645	0.081332	0.04029	0.077077	0.038629	0.054986	0.059756
173044	-0.065135	-0.012585	-0.005354	0.055814	0.20831	0.238846	0.072832	0.083627	0.139726	0.126715	-0.094799	-0.004652	0.040966	0.041146	0.041854	0.040067	0.038993	0.09112	0.081959	0.040537	0.077377	0.038726	0.054572	0.061534
173062	-0.066621	-0.018139	-0.001247	0.064409	0.197889	0.243797	0.093209	0.079547	0.129534	0.113509	-0.087117	-0.007861	0.041492	0.041529	0.041969	0.03992	0.03971	0.092265	0.082654	0.040992	0.077674	0.039439	0.056877	0.058825
173076	-0.06416	-0.017178	-0.002178	0.063309	0.199573	0.243184	0.089051	0.080517	0.130883	0.116858	-0.08762	-0.007153	0.04104	0.04099	0.041725	0.039698	0.039215	0.091288	0.08176	0.040576	0.077265	0.039	0.056291	0.059895
173079	-0.064993	-0.017124	-0.002186	0.06292	0.199758	0.242579	0.089161	0.08054	0.131466	0.116772	-0.088449	-0.007125	0.041096	0.041107	0.041764	0.03976	0.039278	0.091398	0.081895	0.040605	0.077335	0.039038	0.056109	0.058844
174002	-0.072251	-0.013778	-0.004533	0.054033	0.20716	0.229067	0.080202	0.084204	0.145669	0.1238	-0.099136	-0.007287	0.041813	0.042903	0.042188	0.040778	0.039834	0.092706	0.083753	0.041035	0.078186	0.039334	0.053531	0.051879
174011	-0.069159	-0.013604	-0.004664	0.055294	0.207006	0.233743	0.078325	0.083461	0.142258	0.124539	-0.096756	-0.00527	0.041372	0.042033	0.041995	0.040401	0.03939	0.091837	0.082769	0.040712	0.077831	0.039004	0.053958	0.053691
174014	-0.069446	-0.016728	-0.002273	0.060666	0.200798	0.238918	0.089634	0.080983	0.134737	0.116172	-0.092945	-0.008097	0.041409	0.041749	0.041888	0.040105	0.039637	0.091969	0.082622	0.04078	0.077648	0.039226	0.055037	0.055229
174015	-0.068734	-0.015819	-0.002936	0.05957	0.202172	0.23783	0.086941	0.081633	0.136262	0.118232	-0.093895	-0.007489	0.041218	0.041552	0.041766	0.040049	0.039397	0.091519	0.082259	0.040595	0.077439	0.038991	0.054504	0.054431
174017	-0.06775	-0.015631	-0.003116	0.059596	0.202448	0.238387	0.085889	0.0817	0.136047	0.119022	-0.093382	-0.006887	0.041109	0.041375	0.041728	0.039974	0.039266	0.091299	0.082031	0.040511	0.077345	0.038897	0.054566	0.054816
174019	-0.067488	-0.013825	-0.004509	0.056504	0.206193	0.236252	0.078698	0.083032	0.139988	0.123993	-0.095311	-0.005012	0.041133	0.04155	0.041852	0.040166	0.039182	0.091354	0.082214	0.040535	0.077554	0.03884	0.0542	0.055041
174021	-0.068669	-0.015008	-0.003668	0.057789	0.204105	0.236183	0.083282	0.082357	0.138701	0.121144	-0.094896	-0.006295	0.041241	0.041716	0.041855	0.040172	0.039355	0.091558	0.082368	0.040581	0.077645	0.038974	0.054326	0.05408
174022	-0.068491	-0.014216	-0.004195	0.056758	0.205449	0.235391	0.080772	0.082874	0.140071	0.122781	-0.095663	-0.005788	0.041215	0.041709	0.04185	0.040213	0.039284	0.09149	0.08236	0.040571	0.077598	0.038901	0.054062	0.053843
174023	-0.068338	-0.014658	-0.003951	0.057283	0.204823	0.236041	0.081758	0.082587	0.139264	0.122199	-0.095054	-0.005782	0.041218	0.041699	0.04187	0.040185	0.039307	0.091515	0.082342	0.040566	0.07766	0.038944	0.054301	0.054262
174025	-0.067857	-0.014062	-0.004323	0.056764	0.205705	0.236014	0.079876	0.082903	0.139817	0.123289	-0.095346	-0.00538	0.041153	0.041589	0.041837	0.040168	0.039215	0.091378	0.082237	0.040535	0.077549	0.038855	0.054146	0.054448
174039	-0.06845	-0.013087	-0.005067	0.05465	0.208215	0.234363	0.07553	0.083727	0.142674	0.126148	-0.096673	-0.004293	0.041367	0.042006	0.042072	0.040426	0.039356	0.091892	0.08282	0.040761	0.0779	0.039017	0.054165	0.055324
175001	-0.060145	-0.009259	-0.007251	0.054128	0.213944	0.24902	0.054128	0.085686	0.138528	0.131378	-0.092507	-0.031152	0.040942	0.040474	0.042183	0.040045	0.039093	0.091761	0.08248	0.041284	0.077223	0.038834	0.056333	0.099515
175002	-0.071328	-0.004605	-0.00666	0.047953	0.21971	0.232072	0.047769	0.089685	0.157322	0.135216	-0.097884	-0.007596	0.042973	0.043782	0.04381	0.041685	0.040919	0.097045	0.088588	0.044305	0.076905	0.040231	0.054373	0.079732
175016	-0.070301	-0.009457	-0.006705	0.049166	0.21598	0.232026	0.060256	0.086521	0.150794	0.133279	-0.099352	-0.003056	0.04234	0.043502	0.043134	0.041329	0.040227	0.094688	0.085837	0.042344	0.078567	0.039875	0.055041	0.068531
175018	-0.069207	-0.009821	-0.006717	0.049873	0.215487	0.234171	0.060602	0.086026	0.148725	0.13295	-0.09869	-0.003389	0.042115	0.0431	0.042983	0.041144	0.040037	0.094137	0.085205	0.042055	0.078574	0.039733	0.055297	0.070324
181001	-0.037652	-0.024571	0.001527	0.080764	0.18351	0.26599	0.100466	0.078064	0.10237	0.100179	-0.033242	-0.130896	0.041001	0.039305	0.040255	0.038479	0.038731	0.090471	0.079877	0.041169	0.075022	0.038649	0.063325	0.166184
182006	-0.032266	-0.024425	-0.00117	0.076814	0.189081	0.271721	0.083372	0.08261	0.102055	0.105843	-0.046698	-0.158487	0.039982	0.037673	0.039645	0.037886	0.037824	0.088473	0.078046	0.040673	0.07342	0.037559	0.061549	0.180552
182015	-0.04426	-0.022061	-0.000961	0.073894	0.19099	0.258881	0.090335	0.080105	0.113765	0.110147	-0.058761	-0.100065	0.0403	0.038956	0.040302	0.038454	0.038291	0.089536	0.079354	0.040557	0.07517	0.038207	0.060401	0.155957
183001	-0.048603	0.001856	-0.008551	0.055176	0.228893	0.304259	-0.004669	0.09233	0.117652	0.13086	-0.08944	-0.089018	0.041582	0.039472	0.04443	0.039924	0.040117	0.097022	0.087515	0.045335	0.075991	0.039996	0.054729	0.159552
184005	-0.04085	0.015384	-0.004584	0.065084	0.229412	0.343417	-0.038518	0.091757	0.117532	0.126732	-0.06651	-0.076425	0.041938	0.038801	0.046456	0.039266	0.040813	0.099618	0.090616	0.047379	0.072417	0.04063	0.050663	0.176511
190002	-0.035083	0.048233	0.024339	0.101141	0.20139	0.371947	-0.063986	0.10786	0.170187	0.095588	-0.006857	-0.05161	0.041306	0.035956	0.047686	0.036983	0.040719	0.095051	0.087417	0.046925	0.059187	0.038707	0.044603	0.112401
191003	-0.063437	0.010919	-0.003752	0.054786	0.229297	0.27917	-0.004818	0.095239	0.148629	0.131733	-0.084608	-0.025842	0.042278	0.039496	0.044443	0.040253	0.04076	0.098602	0.090957	0.047411	0.070435	0.040017	0.050808	0.093411
191005	-0.069038	0.005745	-0.004836	0.050016	0.228915	0.262351	0.008077	0.093378	0.153684	0.134802	-0.090707	-0.02069	0.043184	0.041661	0.04505	0.041377	0.041575	0.100378	0.092401	0.047749	0.073534	0.040721	0.052974	0.09171
191006	-0.062151	0.021506	0.00285	0.064403	0.219345	0.27161	-0.009659	0.105424	0.173949	0.124752	-0.074486	-0.028776	0.041748	0.037085	0.043557	0.039069	0.040188	0.095933	0.088507	0.048808	0.061153	0.038564	0.045947	0.088797
192005	-0.057331	0.027625	0.008479	0.071098	0.208875	0.264188	-0.00841	0.116638	0.188396	0.117697	-0.070501	-0.037454	0.04163	0.035785	0.043548	0.038549	0.039953	0.094512	0.086768	0.05007	0.056185	0.037184	0.043262	0.087292
192006	-0.052607	0.032944	0.013699	0.076758	0.20554	0.274347	-0.017118	0.123575	0.189681	0.111666	-0.065765	-0.041992	0.041224	0.034846	0.043526	0.0379	0.039701	0.09364	0.086005	0.050363	0.054377	0.036771	0.042408	0.087707
192007	-0.048409	0.036257	0.018261	0.080786	0.20158	0.27818	-0.020135	0.130834	0.191473	0.106451	-0.063463	-0.046336	0.041175	0.034482	0.043809	0.03766	0.039723	0.093462	0.085865	0.050772	0.053458	0.036488	0.041841	0.087739
192015	-0.049435	0.033321	0.016192	0.077835	0.198851	0.262307	-0.009506	0.133687	0.196506	0.107388	-0.0698	-0.044017	0.042338	0.035312	0.04506	0.038675	0.040458	0.095592	0.087732	0.052214	0.054066	0.03675	0.041715	0.086856
192018	-0.036541	0.050342	0.040411	0.100457	0.191593	0.315278	-0.042368	0.149059	0.186557	0.085019	-0.044036	-0.06378	0.04119	0.034614	0.045475	0.037123	0.040817	0.094104	0.087029	0.050682	0.053156	0.03702	0.042299	0.090926
193001	-0.051403	0.029849	0.013919	0.074523	0.197982	0.249077	-0.000518	0.136371	0.199661	0.108075	-0.076879	-0.037518	0.043733	0.036577	0.046531	0.039858	0.041256	0.098352	0.090264	0.053637	0.055166	0.0376	0.04101	0.080434
195002	-0.037983	0.043404	0.029842	0.089381	0.19067	0.280995	-0.024157	0.154145	0.196002	0.092049	-0.063413	-0.054528	0.043004	0.035118	0.046969	0.038626	0.041585	0.097591	0.090057	0.054326	0.053619	0.03703	0.041587	0.08841
195005	-0.037059	0.043575	0.030102	0.089337	0.189238	0.278199	-0.022946	0.157543	0.197367	0.090813	-0.065446	-0.05371	0.043732	0.035516	0.047925	0.039149	0.042218	0.099141	0.091562	0.055479	0.054049	0.037422	0.041726	0.088483
195013	-0.036837	0.041416	0.027525	0.086769	0.188745	0.269576	-0.017309	0.161096	0.19925	0.091273	-0.071287	-0.048137	0.044769	0.036185	0.049081	0.039983	0.042756	0.101125	0.093429	0.056708	0.054663	0.03811	0.041212	0.08431
195019	-0.043458	0.038196	0.022757	0.083222	0.194109	0.269641	-0.016	0.14512	0.197429	0.099599	-0.067669	-0.048854	0.04284	0.035195	0.046259	0.03876	0.041082	0.0969	0.089153	0.053656	0.053778	0.036924	0.041508	0.087553
196003	-0.010571	0.064718	0.070217	0.125059	0.167824	0.337983	-0.045357	0.209331	0.178502	0.047122	-0.030872	-0.094852	0.046457	0.037708	0.052913	0.041566	0.046986	0.105005	0.098648	0.053697	0.053359	0.039946	0.0459	0.092219
196006	-0.030384	0.053037	0.045193	0.102965	0.18479	0.30596	-0.03876	0.167938	0.190574	0.077277	-0.051746	-0.065548	0.043327	0.03561	0.048258	0.038622	0.042754	0.098804	0.091745	0.054193	0.053692	0.03759	0.042333	0.089965
196007	-0.031926	0.050807	0.041113	0.09938	0.186153	0.298748	-0.035288	0.165273	0.192567	0.080839	-0.055791	-0.062046	0.043396	0.035503	0.048097	0.038683	0.042563	0.098853	0.091666	0.054689	0.053753	0.037459	0.042081	0.089495
197002	0.002346	0.068572	0.074825	0.130931	0.158025	0.352412	-0.042465	0.233007	0.173453	0.033825	-0.019459	-0.107711	0.048172	0.038211	0.054454	0.043018	0.048721	0.107637	0.101607	0.052971	0.052381	0.041095	0.048401	0.092739
211007	0.152526	-0.017597	0.038495	-0.045961	0.153825	0.509178	0.233824	0.05018	-0.033498	0.014268	0.326489	0.579456	0.045156	0.042749	0.043298	0.041084	0.034876	0.097467	0.083617	0.038067	0.068608	0.052497	0.129249	0.281738
211008	0.152253	-0.015562	0.040072	-0.045274	0.152642	0.50959	0.23375	0.049272	-0.03455	0.011636	0.337432	0.571147	0.044944	0.042383	0.043179	0.040936	0.034808	0.097281	0.083641	0.038178	0.068256	0.052003	0.130551	0.278869
211010	0.149542	-0.023928	0.035135	-0.048678	0.158272	0.506396	0.238658	0.052552	-0.02514	0.023196	0.296272	0.587123	0.04527	0.043462	0.042951	0.041068	0.034614	0.097047	0.082862	0.037525	0.068471	0.053547	0.130861	0.293261
211011	0.155857	-0.021048	0.035844	-0.046296	0.153697	0.507703	0.230562	0.050115	-0.033802	0.019428	0.317268	0.608084	0.046233	0.043608	0.044369	0.041972	0.035606	0.099056	0.084792	0.038695	0.070462	0.053831	0.126172	0.28673
211017	0.151923	-0.019349	0.032662	-0.030593	0.152239	0.519169	0.186492	0.054968	-0.035275	0.018005	0.300118	0.553485	0.047036	0.043574	0.046261	0.043123	0.036722	0.099771	0.085762	0.04025	0.073308	0.053037	0.106161	0.258212
211019	0.116546	-0.015805	0.029588	0.012429	0.158101	0.527102	0.119189	0.067359	-0.020669	0.015043	0.249812	0.362329	0.044227	0.04128	0.045744	0.041664	0.035731	0.094559	0.082287	0.040385	0.073891	0.048257	0.099143	0.22132
211020	0.113489	-0.016752	0.028634	0.017968	0.15826	0.523349	0.12118	0.068747	-0.020805	0.013068	0.246634	0.343741	0.043749	0.041534	0.045785	0.041503	0.03553	0.093835	0.081679	0.040064	0.074518	0.048107	0.099632	0.218386
212001	0.151499	-0.013156	0.042189	-0.042941	0.150714	0.510978	0.229496	0.047824	-0.035567	0.008923	0.354004	0.557569	0.044708	0.041744	0.043126	0.040799	0.034781	0.096996	0.083683	0.038492	0.068052	0.051169	0.129295	0.27236
212002	0.144958	-0.006865	0.049455	-0.038641	0.14806	0.513012	0.226499	0.043782	-0.031099	0.003433	0.397637	0.495218	0.043175	0.039915	0.04155	0.039637	0.033749	0.09474	0.082146	0.038363	0.06555	0.048903	0.136039	0.263354
212005	0.149127	-0.013504	0.041081	-0.033848	0.149348	0.517191	0.200721	0.047953	-0.03545	0.011731	0.342012	0.538916	0.045451	0.041171	0.044372	0.041504	0.035608	0.097611	0.084567	0.039947	0.069942	0.050293	0.113438	0.256971
212007	0.143521	-0.009846	0.046348	-0.029888	0.145916	0.516601	0.195679	0.04265	-0.030375	0.011598	0.372789	0.495132	0.044658	0.039595	0.043588	0.040786	0.035238	0.096591	0.084239	0.040656	0.068502	0.048406	0.117529	0.251423
212012	0.139437	-0.013543	0.039535	-0.02249	0.151837	0.524024	0.169301	0.050713	-0.029741	0.015963	0.315043	0.48781	0.045204	0.040161	0.044525	0.041379	0.03567	0.096546	0.083855	0.040542	0.070379	0.048709	0.103845	0.243644
212016	0.130395	-0.01462	0.034959	-0.01035	0.155922	0.529608	0.141644	0.057817	-0.025522	0.018356	0.279724	0.446698	0.044977	0.040247	0.044905	0.041469	0.035715	0.095658	0.083024	0.040487	0.071516	0.048332	0.098211	0.233462
212017	0.128743	-0.013158	0.03873	-0.012351	0.155041	0.527448	0.146261	0.052145	-0.02334	0.020651	0.296881	0.438024	0.044298	0.038937	0.043863	0.040623	0.03519	0.094567	0.082222	0.040416	0.069665	0.046918	0.098781	0.233448
212021	0.145555	-0.011282	0.04431	-0.031025	0.147087	0.516981	0.196116	0.044717	-0.032315	0.011745	0.359159	0.511763	0.045072	0.04016	0.044044	0.041146	0.035491	0.097151	0.084579	0.040566	0.069187	0.049082	0.11545	0.2532
213003	0.127242	0.002782	0.066199	-0.018165	0.135918	0.517311	0.187817	0.02215	-0.001446	0.008693	0.448677	0.364735	0.042582	0.037288	0.040537	0.039111	0.033838	0.094357	0.082863	0.042245	0.061872	0.045735	0.132367	0.242575
213004	0.107783	0.00569	0.055456	-0.001957	0.138585	0.521661	0.124122	0.021476	0.022923	0.035759	0.342682	0.203838	0.043415	0.036496	0.041477	0.039295	0.035766	0.096466	0.084694	0.045068	0.060402	0.044302	0.110637	0.220047
214001	0.11806	-0.013318	0.035916	-0.000244	0.158437	0.530256	0.1198	0.0561	-0.016773	0.024723	0.268688	0.396456	0.044002	0.03852	0.043988	0.040501	0.035274	0.093776	0.081565	0.040673	0.069808	0.04606	0.095295	0.225843
214005	0.102382	-0.013592	0.031559	0.020795	0.162205	0.529631	0.08832	0.063591	-0.008544	0.02637	0.232233	0.332584	0.043544	0.038648	0.044585	0.040688	0.035506	0.092986	0.08099	0.041003	0.070705	0.045533	0.09447	0.216469
214006	0.113953	-0.01377	0.033678	0.006463	0.159809	0.531014	0.109355	0.06014	-0.015234	0.024146	0.253819	0.379639	0.043994	0.03888	0.044406	0.04074	0.035418	0.093694	0.081508	0.040716	0.070664	0.046239	0.094951	0.222652
215001	0.120726	-0.009017	0.043109	-0.00871	0.151811	0.524722	0.139206	0.043687	-0.012218	0.027181	0.323755	0.376644	0.043433	0.037255	0.042639	0.039583	0.034837	0.093753	0.081926	0.041221	0.066444	0.044859	0.102004	0.22973
217002	0.112371	0.000412	0.054254	-0.005167	0.141874	0.521345	0.139611	0.02612	0.010512	0.030366	0.365379	0.271913	0.04261	0.03627	0.040889	0.038707	0.034529	0.09403	0.082547	0.042891	0.061321	0.043868	0.111506	0.223854
217003	0.098795	0.000732	0.043966	0.005837	0.149061	0.523891	0.103183	0.031341	0.019711	0.043839	0.298539	0.203843	0.04232	0.035745	0.041029	0.038356	0.034939	0.093467	0.081667	0.042712	0.060441	0.042763	0.098637	0.211776
220025	0.094941	0.005916	0.052532	-0.04479	0.166502	0.48809	0.261501	0.06812	0.046158	0.006856	0.18582	0.07624	0.036547	0.03755	0.033684	0.034142	0.028183	0.082068	0.070785	0.031293	0.047357	0.043982	0.130264	0.209134
221008	0.076408	0.025728	0.008211	-0.033837	0.184258	0.361969	0.316042	0.119796	0.13396	0.04335	0.148998	0.102898	0.03585	0.037989	0.030344	0.034535	0.028016	0.080217	0.070804	0.030247	0.044321	0.044308	0.118488	0.172465
221009	0.079	0.025096	0.018555	-0.0317	0.180714	0.372289	0.307173	0.115379	0.124712	0.039953	0.161326	0.0691	0.034905	0.036914	0.029813	0.033705	0.027484	0.078485	0.069162	0.029766	0.042615	0.042727	0.118133	0.17002
221013	0.081483	0.023318	0.033727	-0.028649	0.1755	0.392176	0.291875	0.107964	0.110773	0.034369	0.180583	0.033504	0.033936	0.035679	0.02936	0.032802	0.026856	0.07633	0.067098	0.029217	0.040682	0.040953	0.117508	0.169204
221014	0.079238	0.023723	0.018373	-0.033587	0.180632	0.377191	0.306632	0.11365	0.122863	0.038782	0.158287	0.074049	0.035134	0.037066	0.030015	0.033783	0.027565	0.078827	0.069398	0.029859	0.043017	0.043028	0.118386	0.171201
221017	0.079995	0.02438	0.022938	-0.031209	0.179176	0.378513	0.302881	0.112964	0.12032	0.038153	0.166037	0.057828	0.034609	0.036537	0.029679	0.033413	0.027294	0.077867	0.068551	0.029601	0.042056	0.042193	0.117971	0.169683
221060	0.078461	0.017902	0.011016	-0.04056	0.182844	0.388229	0.308312	0.111318	0.12348	0.038655	0.143327	0.125248	0.036531	0.038216	0.03094	0.034605	0.02818	0.080892	0.070929	0.030458	0.045624	0.044903	0.116713	0.176938
221070	0.083161	0.018148	0.034227	-0.036441	0.174773	0.412838	0.290065	0.099646	0.10002	0.02814	0.169683	0.049384	0.034712	0.036351	0.030343	0.033105	0.02721	0.077931	0.068201	0.029659	0.042394	0.04214	0.118864	0.174863
221079	0.083032	0.015043	0.028223	-0.040951	0.176539	0.416787	0.292937	0.099244	0.100743	0.028658	0.160131	0.082707	0.03555	0.037106	0.030864	0.033617	0.027629	0.079345	0.069302	0.030068	0.044036	0.043339	0.117829	0.177734
221086	0.079703	0.012989	0.015758	-0.043845	0.181119	0.407503	0.301296	0.104724	0.113418	0.035011	0.144316	0.13778	0.036859	0.038354	0.031455	0.034627	0.028281	0.081323	0.07099	0.030642	0.046317	0.045143	0.116509	0.180887
221098	0.07872	0.01583	0.012102	-0.042106	0.182437	0.395404	0.306043	0.109006	0.120414	0.037538	0.142383	0.133356	0.036757	0.038347	0.031175	0.034678	0.028258	0.081186	0.071058	0.030562	0.046046	0.045112	0.116604	0.178676
222005	0.07963	0.021999	0.049437	-0.024343	0.171036	0.410166	0.278604	0.100106	0.098681	0.029401	0.201423	0.005952	0.03361	0.035104	0.029545	0.03248	0.026552	0.075211	0.066059	0.029056	0.039643	0.040096	0.118741	0.172476
222006	0.081706	0.022178	0.039146	-0.028658	0.173765	0.402027	0.28692	0.103817	0.10453	0.031364	0.185408	0.024905	0.033859	0.035516	0.029523	0.032663	0.026763	0.076071	0.066782	0.02918	0.040478	0.040739	0.118084	0.170767
222016	0.082316	0.018852	0.051251	-0.030007	0.169806	0.42716	0.276286	0.092445	0.088406	0.023134	0.191252	0.005346	0.033884	0.03545	0.030317	0.03254	0.026713	0.076122	0.066598	0.029306	0.040616	0.040674	0.120126	0.177052
222020	0.083423	0.018263	0.044094	-0.033512	0.171681	0.422724	0.281912	0.094877	0.09209	0.024511	0.181273	0.023713	0.034187	0.035799	0.030341	0.032724	0.026907	0.076905	0.067253	0.029441	0.041375	0.041254	0.119667	0.176028
222022	0.083169	0.018053	0.048185	-0.032516	0.170505	0.427495	0.278769	0.092421	0.088493	0.022878	0.184837	0.014086	0.034092	0.035684	0.030455	0.032652	0.02684	0.076673	0.06703	0.029423	0.041156	0.041055	0.12028	0.17739
222026	0.084213	0.015862	0.050511	-0.034955	0.169419	0.438628	0.276192	0.08747	0.081227	0.019282	0.182014	0.014558	0.034368	0.035909	0.030962	0.032771	0.026976	0.077325	0.067463	0.029645	0.041828	0.041423	0.121577	0.181249
225006	0.106501	-0.001561	0.047027	-0.048415	0.166582	0.504464	0.255435	0.063162	0.027398	0.007149	0.204142	0.184052	0.038401	0.038933	0.035412	0.035535	0.029392	0.085642	0.07348	0.032612	0.052158	0.046109	0.137011	0.233579
225007	0.103309	-0.004949	0.044524	-0.049831	0.168566	0.499931	0.259204	0.066331	0.034027	0.011652	0.184236	0.190863	0.038624	0.03921	0.035505	0.035562	0.029443	0.085579	0.073397	0.032565	0.051969	0.046482	0.132995	0.230641
225021	0.116718	-0.007381	0.044725	-0.049032	0.165257	0.509461	0.252126	0.060324	0.011468	0.008429	0.231582	0.2854	0.039748	0.039847	0.036835	0.036596	0.030398	0.087973	0.075359	0.03363	0.05568	0.047599	0.139617	0.25248
225034	0.123799	-0.011267	0.043025	-0.049238	0.164162	0.509954	0.250651	0.058792	0.001606	0.010329	0.248651	0.356057	0.040732	0.04053	0.037915	0.037374	0.031163	0.089582	0.076704	0.034366	0.058193	0.048705	0.140125	0.264121
225048	0.119771	-0.0217	0.037374	-0.051419	0.167857	0.506044	0.251333	0.062539	0.014796	0.024138	0.212359	0.389855	0.041617	0.041593	0.038455	0.037813	0.031474	0.090008	0.076832	0.034571	0.058682	0.050066	0.130383	0.269523
225049	0.124134	-0.020026	0.038417	-0.0512	0.166319	0.507282	0.251295	0.060427	0.006424	0.02077	0.225017	0.406666	0.041835	0.041621	0.038797	0.038062	0.031745	0.090717	0.077509	0.03486	0.059635	0.05026	0.135065	0.273893
225050	0.122436	-0.023212	0.036732	-0.051548	0.167418	0.505788	0.250824	0.061556	0.012029	0.025512	0.216933	0.41659	0.042075	0.041922	0.038918	0.03818	0.031793	0.090736	0.077449	0.034908	0.059731	0.050606	0.131348	0.274996
225051	0.126669	-0.021365	0.037816	-0.051302	0.165827	0.507013	0.25074	0.059596	0.003745	0.021983	0.230112	0.431496	0.042251	0.041909	0.039232	0.038395	0.032045	0.091383	0.078067	0.035158	0.060606	0.05074	0.135503	0.278459
225052	0.1251	-0.024658	0.036051	-0.051619	0.166979	0.505421	0.250191	0.060575	0.009352	0.026955	0.221819	0.442691	0.042539	0.042247	0.039387	0.038554	0.032115	0.091472	0.078068	0.035242	0.060806	0.051147	0.132134	0.280227
225053	0.130312	-0.023187	0.036895	-0.051358	0.165102	0.506476	0.249713	0.058412	5.2e-05	0.023826	0.237929	0.466237	0.042856	0.04232	0.039868	0.038887	0.032481	0.092356	0.078874	0.03558	0.06203	0.051432	0.135762	0.284555
225054	0.127292	-0.025744	0.03547	-0.051523	0.16658	0.505124	0.249237	0.059881	0.007184	0.028096	0.227509	0.4632	0.04288	0.042481	0.039749	0.038839	0.032363	0.092006	0.078503	0.035476	0.061676	0.051534	0.132037	0.283781
225056	0.133575	-0.021624	0.037706	-0.050937	0.163655	0.507278	0.249158	0.057104	-0.006138	0.021002	0.251504	0.478293	0.04297	0.042271	0.040125	0.039041	0.032677	0.092832	0.079323	0.035754	0.062689	0.051458	0.13763	0.285681
225057	0.135932	-0.02069	0.038241	-0.050835	0.162643	0.50736	0.249528	0.055956	-0.010267	0.019344	0.259471	0.488295	0.043148	0.042302	0.040388	0.039212	0.03287	0.093333	0.079801	0.035973	0.063226	0.051599	0.140141	0.287578
225062	0.13955	-0.012401	0.04289	-0.048382	0.158535	0.509115	0.248804	0.052832	-0.020651	0.008536	0.304998	0.472332	0.042613	0.04145	0.040228	0.03897	0.032795	0.09332	0.080099	0.03615	0.063028	0.050474	0.14695	0.281271
225065	0.138523	-0.016937	0.04012	-0.049356	0.160578	0.508889	0.247459	0.05477	-0.016757	0.014053	0.283575	0.486976	0.042899	0.041884	0.040371	0.039122	0.032872	0.093331	0.079904	0.03599	0.063382	0.051006	0.140426	0.283169
225070	0.144915	-0.013888	0.041818	-0.047478	0.156424	0.509264	0.244141	0.051499	-0.026938	0.009636	0.321377	0.51677	0.043426	0.041797	0.041259	0.039654	0.033497	0.094742	0.081351	0.03679	0.065009	0.051056	0.141113	0.281708
225073	0.144198	-0.019193	0.038709	-0.049573	0.158999	0.50758	0.246167	0.052999	-0.022342	0.016472	0.292511	0.534102	0.043933	0.04252	0.041513	0.039949	0.033663	0.095117	0.081417	0.036744	0.065508	0.052108	0.139986	0.28983
225084	0.109543	-0.008948	0.04311	-0.050267	0.167916	0.505351	0.255925	0.064028	0.02392	0.012676	0.197172	0.247435	0.039444	0.039809	0.036349	0.036206	0.030034	0.08706	0.074545	0.033184	0.054048	0.047429	0.134911	0.243664
225087	0.102449	-0.001022	0.046868	-0.048545	0.167596	0.49971	0.258372	0.065473	0.034481	0.008642	0.190183	0.159585	0.038082	0.038757	0.03505	0.035232	0.029136	0.084883	0.072887	0.032297	0.051054	0.045798	0.134447	0.226593
226004	0.126623	0.006265	0.060642	-0.038157	0.152448	0.514281	0.238523	0.044349	-0.003292	-0.007887	0.36581	0.311873	0.039864	0.038454	0.037423	0.037144	0.030782	0.089173	0.077	0.035539	0.057221	0.046562	0.149768	0.255899
226005	0.123716	0.000511	0.051337	-0.044553	0.15904	0.512634	0.246307	0.053298	-0.000732	-0.001422	0.30543	0.309965	0.039744	0.039222	0.037142	0.036866	0.030598	0.088572	0.07613	0.034365	0.056891	0.047051	0.147389	0.256397
226010	0.135085	-0.002471	0.051921	-0.040516	0.153205	0.514128	0.235858	0.047524	-0.01774	-0.00054	0.373004	0.412469	0.041169	0.039258	0.039006	0.038054	0.031892	0.091203	0.078736	0.036151	0.061088	0.047713	0.143794	0.261642
227001	0.087654	0.009933	0.049555	-0.042008	0.168779	0.461159	0.272662	0.078993	0.06702	0.01372	0.174494	0.046181	0.035521	0.036832	0.03227	0.033396	0.027571	0.079699	0.069167	0.030409	0.044439	0.042907	0.124436	0.191592
227004	0.086432	0.012947	0.057177	-0.036785	0.166662	0.459785	0.268365	0.077675	0.066289	0.012461	0.183081	0.006474	0.034762	0.036165	0.031877	0.03298	0.027166	0.078263	0.068047	0.030046	0.042819	0.041825	0.124476	0.189975
227013	0.087924	0.010358	0.051846	-0.041122	0.167932	0.463356	0.270692	0.077625	0.064948	0.012542	0.177302	0.03723	0.035382	0.036693	0.032271	0.033317	0.027497	0.079483	0.068976	0.030368	0.044195	0.042692	0.124782	0.192224
227022	0.090206	0.009922	0.056738	-0.040531	0.165873	0.475607	0.264395	0.071463	0.055003	0.008175	0.182971	0.027256	0.035514	0.036735	0.032742	0.033447	0.027576	0.07994	0.069252	0.030613	0.044692	0.042744	0.127403	0.198881
227023	0.091493	0.008859	0.055711	-0.041834	0.165951	0.479422	0.263645	0.070276	0.052297	0.007482	0.183357	0.039052	0.03579	0.036949	0.033002	0.033625	0.027733	0.080525	0.069677	0.030799	0.045394	0.04308	0.128184	0.201558
227024	0.092379	0.009797	0.058183	-0.040434	0.164958	0.482862	0.26078	0.06801	0.04904	0.005795	0.187719	0.027913	0.035701	0.036851	0.033011	0.033622	0.027695	0.080477	0.069641	0.030832	0.045275	0.042927	0.129469	0.203997
228025	0.091309	0.001369	0.043708	-0.048259	0.170682	0.476903	0.270164	0.075649	0.058943	0.014866	0.166262	0.121862	0.037236	0.038235	0.033842	0.034467	0.028496	0.082608	0.071198	0.0314	0.048156	0.044989	0.124917	0.205034
228028	0.092723	0.004064	0.048852	-0.046418	0.168439	0.481927	0.266121	0.071904	0.052666	0.010476	0.175689	0.091979	0.036757	0.037785	0.033691	0.034198	0.02827	0.082145	0.07085	0.031263	0.047502	0.044326	0.127778	0.205729
228037	0.097476	0.00162	0.048386	-0.047599	0.167871	0.492521	0.261362	0.068076	0.04313	0.00897	0.182694	0.121427	0.037393	0.038251	0.034389	0.034693	0.028677	0.083502	0.071829	0.031767	0.049248	0.045018	0.131009	0.21597
229018	0.088042	0.005392	0.041539	-0.046537	0.171676	0.462933	0.275587	0.081022	0.069665	0.017099	0.165159	0.10076	0.036571	0.03775	0.032894	0.034039	0.02812	0.081344	0.070356	0.030896	0.046567	0.04429	0.122574	0.195277
231001	0.077748	0.02032	0.061944	-0.021387	0.167521	0.427118	0.267763	0.092016	0.088116	0.024405	0.213767	-0.01857	0.033634	0.034974	0.030153	0.032449	0.026486	0.075015	0.065845	0.029148	0.03936	0.03986	0.120403	0.177864
231002	0.076734	0.01952	0.069506	-0.018518	0.165224	0.437523	0.259573	0.087369	0.082426	0.021561	0.222447	-0.034844	0.033703	0.034911	0.030533	0.032474	0.026479	0.075009	0.06584	0.029234	0.039155	0.039735	0.120858	0.181154
231003	0.076219	0.019132	0.076469	-0.015324	0.162911	0.448749	0.250259	0.082549	0.077105	0.018538	0.231655	-0.05039	0.033871	0.034974	0.030967	0.032584	0.026548	0.075334	0.066132	0.029402	0.039067	0.039767	0.121234	0.184927
231004	0.076793	0.02045	0.084602	-0.0085	0.159441	0.46587	0.232884	0.0764	0.071921	0.014166	0.253229	-0.063164	0.034385	0.035377	0.031524	0.032973	0.026873	0.076703	0.067436	0.029872	0.039033	0.04022	0.121485	0.191371
232001	0.081852	0.01716	0.062611	-0.028147	0.166487	0.444282	0.266898	0.083443	0.07644	0.017499	0.197424	-0.022651	0.033934	0.03542	0.031006	0.032564	0.026697	0.076169	0.066554	0.029471	0.040605	0.04057	0.122395	0.183687
232007	0.080957	0.017211	0.069572	-0.024864	0.164589	0.451633	0.260164	0.079322	0.071717	0.015417	0.2047	-0.042777	0.033946	0.03537	0.031297	0.032619	0.026676	0.076099	0.066522	0.029546	0.040353	0.040417	0.123472	0.187261
233001	0.077861	0.019536	0.081525	-0.012928	0.160736	0.462077	0.240284	0.077087	0.071334	0.014422	0.239997	-0.060703	0.034103	0.035164	0.031386	0.032768	0.026711	0.076061	0.066755	0.029657	0.03916	0.040007	0.121643	0.189549
233003	0.081717	0.01955	0.081776	-0.015498	0.160073	0.471266	0.23908	0.071182	0.064163	0.010342	0.232856	-0.06818	0.03428	0.035509	0.031772	0.032984	0.026882	0.076923	0.067384	0.029926	0.039893	0.040486	0.124291	0.195532
234001	0.086673	0.019476	0.081359	-0.018946	0.159213	0.48204	0.238802	0.063692	0.054458	0.005204	0.225115	-0.072694	0.034655	0.036064	0.032344	0.033364	0.027179	0.07838	0.068483	0.030405	0.041188	0.041276	0.129299	0.205394
234012	0.090956	0.019918	0.082002	-0.020377	0.157855	0.491455	0.237317	0.05686	0.045756	0.00025	0.226478	-0.070219	0.035182	0.036635	0.032961	0.033833	0.027552	0.080022	0.069829	0.031016	0.04247	0.04213	0.134836	0.216336
234016	0.097156	0.024462	0.091779	-0.014426	0.151702	0.503921	0.229623	0.043266	0.034945	-0.011599	0.261791	-0.049708	0.03675	0.038179	0.034602	0.035181	0.028754	0.084066	0.073617	0.033018	0.044343	0.04423	0.145466	0.238897
234021	0.089342	0.015082	0.070323	-0.030218	0.16211	0.479849	0.252271	0.065916	0.051557	0.005479	0.201104	-0.039551	0.034724	0.036114	0.032399	0.033209	0.027184	0.078636	0.068334	0.030351	0.042679	0.041612	0.129464	0.2029
234022	0.090864	0.014875	0.069857	-0.030958	0.161784	0.483752	0.251138	0.06422	0.048568	0.004105	0.202882	-0.034142	0.034889	0.036233	0.032545	0.033335	0.027288	0.079097	0.068683	0.030508	0.043132	0.041834	0.130608	0.20571
234023	0.092659	0.014268	0.068506	-0.032435	0.161542	0.487923	0.250324	0.062875	0.045499	0.002716	0.205427	-0.021528	0.035091	0.036342	0.032704	0.033463	0.02741	0.079602	0.069048	0.030687	0.043741	0.042096	0.131406	0.208173
234025	0.095931	0.017558	0.075989	-0.027059	0.158327	0.497908	0.241846	0.054375	0.037258	-0.00283	0.223945	-0.037453	0.035557	0.036813	0.033273	0.034027	0.027767	0.081048	0.070435	0.031357	0.044213	0.042693	0.138177	0.222001
235001	0.086101	0.013641	0.060821	-0.034661	0.165653	0.461392	0.265377	0.076338	0.064945	0.011715	0.187637	-0.007506	0.034551	0.035966	0.031845	0.032881	0.027053	0.077854	0.067714	0.029964	0.042355	0.041497	0.124547	0.190486
235002	0.086792	0.013553	0.063949	-0.033812	0.164548	0.467373	0.261767	0.073114	0.060524	0.009704	0.190446	-0.016849	0.034593	0.035984	0.032065	0.032944	0.027078	0.078024	0.067822	0.030068	0.042467	0.041504	0.12569	0.193664
235004	0.086433	0.014241	0.066812	-0.031889	0.163892	0.468534	0.259457	0.07185	0.059507	0.00925	0.193281	-0.02928	0.034503	0.035919	0.032078	0.032935	0.02703	0.077851	0.067708	0.030049	0.042188	0.041348	0.126239	0.194809
235005	0.088856	0.012204	0.06204	-0.036416	0.164487	0.473873	0.261121	0.070894	0.055979	0.00782	0.189134	-0.0025	0.03496	0.036261	0.032396	0.033159	0.02728	0.078875	0.068444	0.030334	0.043413	0.041989	0.12689	0.197158
235006	0.095499	0.010682	0.060386	-0.03919	0.1634	0.491129	0.255153	0.063836	0.042239	0.002725	0.199834	0.028216	0.035819	0.036868	0.033176	0.033811	0.027793	0.080987	0.070033	0.03107	0.045769	0.043018	0.132063	0.210489
235007	0.095042	0.012596	0.064536	-0.035974	0.162097	0.491862	0.251772	0.062216	0.041885	0.001685	0.20551	0.005791	0.035518	0.036617	0.032994	0.033696	0.027642	0.080501	0.069702	0.030971	0.044961	0.042632	0.132504	0.211087
235010	0.102701	0.010748	0.061412	-0.039072	0.161025	0.504401	0.248212	0.056842	0.029222	-0.002499	0.229327	0.069102	0.036594	0.037245	0.03393	0.034504	0.028313	0.082892	0.071566	0.031919	0.048041	0.043808	0.137966	0.224897
236009	0.121959	0.012479	0.071222	-0.032257	0.148724	0.51581	0.234678	0.037367	0.003876	-0.013906	0.366162	0.236187	0.039387	0.037945	0.036926	0.036916	0.030461	0.088849	0.077066	0.036	0.054825	0.046053	0.150379	0.252803
236020	0.127564	0.01234	0.078134	-0.024803	0.138155	0.518086	0.219618	0.023447	0.000167	-0.013741	0.438045	0.307989	0.041191	0.038074	0.03891	0.038449	0.032219	0.092862	0.081073	0.039908	0.058158	0.046968	0.147736	0.253368
236023	0.105946	0.013548	0.067833	-0.034809	0.157456	0.509368	0.242787	0.0504	0.023001	-0.007625	0.257164	0.071954	0.036882	0.037258	0.034322	0.034872	0.028564	0.083733	0.07245	0.032594	0.048411	0.044061	0.142602	0.233688
236024	0.103332	0.015064	0.070818	-0.032351	0.157172	0.50792	0.241534	0.050513	0.026285	-0.007329	0.248919	0.037802	0.036489	0.037098	0.034021	0.034631	0.028338	0.083027	0.071929	0.032296	0.047098	0.043697	0.14173	0.231233
237001	0.10032	0.019264	0.079628	-0.025168	0.155333	0.505375	0.238028	0.047729	0.029741	-0.008888	0.246594	-0.016181	0.036279	0.037342	0.034006	0.034654	0.028294	0.082844	0.07206	0.032285	0.045453	0.043594	0.143949	0.233916
237003	0.111369	0.019984	0.083355	-0.02406	0.147851	0.517143	0.231761	0.035138	0.015573	-0.019245	0.316416	0.088204	0.038241	0.03802	0.03592	0.036181	0.029767	0.087247	0.075933	0.035119	0.049531	0.045594	0.151903	0.251775
241001	0.087565	0.029435	0.106116	0.004551	0.146119	0.504363	0.206928	0.046071	0.053272	-0.012255	0.307181	-0.042046	0.037888	0.039283	0.035186	0.035882	0.029846	0.086299	0.076347	0.034437	0.042196	0.045266	0.132278	0.223062
241004	0.090217	0.029888	0.106046	0.002487	0.145733	0.505852	0.2095	0.043507	0.049843	-0.014613	0.304796	-0.040018	0.037942	0.03932	0.035371	0.035967	0.029908	0.086586	0.076494	0.034616	0.042613	0.04541	0.134014	0.22563
241005	0.091303	0.031276	0.109205	0.004427	0.143444	0.50856	0.207624	0.039703	0.048556	-0.018286	0.312197	-0.035208	0.038571	0.039995	0.035991	0.03646	0.030477	0.088191	0.077955	0.03556	0.043144	0.046271	0.135594	0.228991
241006	0.094343	0.030152	0.105628	-0.000914	0.145041	0.508099	0.214525	0.038219	0.042751	-0.018185	0.300731	-0.038925	0.038198	0.039661	0.035836	0.036253	0.03009	0.087476	0.077135	0.035076	0.043732	0.045909	0.140437	0.235873
241007	0.09501	0.03147	0.108578	0.001151	0.142972	0.510249	0.212416	0.03532	0.042304	-0.021231	0.308576	-0.033804	0.038745	0.040223	0.036356	0.036674	0.030585	0.08887	0.078414	0.0359	0.044105	0.046626	0.141267	0.237954
241008	0.097001	0.033997	0.114045	0.004227	0.138704	0.514763	0.209704	0.028626	0.039895	-0.027701	0.320897	-0.026331	0.039901	0.041455	0.037491	0.037596	0.031639	0.091872	0.081111	0.037732	0.04516	0.048176	0.14488	0.244875
241009	0.098943	0.036942	0.120432	0.007532	0.133516	0.520174	0.206471	0.021037	0.037487	-0.035055	0.332293	-0.021521	0.041265	0.042936	0.038815	0.038706	0.032951	0.095439	0.084259	0.040071	0.046413	0.049985	0.14885	0.25212
241010	0.099487	0.031706	0.108034	-0.002123	0.141809	0.513057	0.21727	0.029726	0.034229	-0.025276	0.308536	-0.027357	0.039168	0.040699	0.036947	0.037092	0.030882	0.090165	0.079421	0.03658	0.045595	0.04733	0.150328	0.252222
241011	0.101856	0.034558	0.114058	0.001077	0.136897	0.517974	0.214869	0.021811	0.030733	-0.032533	0.323217	-0.019006	0.040509	0.042166	0.038256	0.038184	0.032084	0.093712	0.082613	0.038737	0.046971	0.049126	0.156798	0.263867
241012	0.105268	0.034854	0.113676	-0.000988	0.135532	0.520571	0.216952	0.018844	0.025946	-0.035801	0.329323	-0.004233	0.040825	0.042328	0.03863	0.038482	0.03236	0.094681	0.083315	0.039363	0.048011	0.04954	0.161457	0.270723
241013	0.108509	0.027023	0.096546	-0.014349	0.14372	0.51694	0.228028	0.028813	0.019435	-0.026469	0.312618	0.026797	0.038879	0.039605	0.036708	0.03687	0.030463	0.089463	0.07824	0.03618	0.048191	0.046862	0.158924	0.26306
241015	0.105796	0.033784	0.111202	-0.002936	0.136913	0.519665	0.219007	0.020253	0.024727	-0.034338	0.326222	-0.001977	0.040496	0.041924	0.038325	0.038222	0.032023	0.093838	0.08252	0.038787	0.048003	0.049115	0.162037	0.271081
241017	0.109858	0.029359	0.101309	-0.011312	0.140417	0.51937	0.225783	0.024027	0.018092	-0.031099	0.325522	0.031745	0.039671	0.040441	0.037497	0.037537	0.031175	0.091602	0.080209	0.03746	0.048852	0.047899	0.162795	0.270093
241018	0.109001	0.031078	0.104972	-0.008509	0.138862	0.519919	0.223583	0.02213	0.019743	-0.032909	0.327235	0.021918	0.04001	0.040977	0.037857	0.037829	0.031518	0.092556	0.081147	0.038035	0.048691	0.048394	0.163283	0.271576
241023	0.115312	0.02898	0.101291	-0.012497	0.136068	0.524344	0.223692	0.018549	0.012632	-0.035427	0.357689	0.088025	0.040639	0.040482	0.038413	0.03831	0.032069	0.093976	0.082136	0.039358	0.051135	0.04873	0.163689	0.272321
241026	0.118398	0.023479	0.092128	-0.018585	0.138618	0.52293	0.225396	0.02193	0.008688	-0.028866	0.372699	0.145931	0.040293	0.039194	0.037993	0.037919	0.031601	0.092463	0.08066	0.038743	0.052609	0.04773	0.158607	0.264629
241028	0.119394	0.026329	0.098024	-0.014859	0.133745	0.525927	0.220894	0.015844	0.009342	-0.033766	0.387568	0.149461	0.041177	0.039868	0.038907	0.038708	0.032544	0.09494	0.082895	0.040654	0.053259	0.048719	0.159076	0.266263
241032	0.122486	0.022871	0.093183	-0.017914	0.133993	0.524198	0.22124	0.01614	0.005811	-0.029686	0.407694	0.199402	0.041338	0.03936	0.039017	0.038786	0.032592	0.094892	0.082835	0.040953	0.054931	0.048396	0.156964	0.263534
242001	0.090045	0.033951	0.116951	0.012207	0.13812	0.514254	0.197896	0.035221	0.051411	-0.02407	0.328994	-0.029721	0.039987	0.041527	0.037188	0.037522	0.031885	0.091468	0.081038	0.037759	0.043693	0.048139	0.134674	0.228972
242002	0.094955	0.04083	0.130806	0.019282	0.12716	0.528592	0.186674	0.023731	0.048592	-0.040174	0.334836	-0.038906	0.042524	0.044193	0.039751	0.039694	0.034832	0.097692	0.086248	0.042656	0.045743	0.051638	0.134226	0.227117
242003	0.093585	0.034347	0.115974	0.008493	0.138247	0.51455	0.20329	0.032149	0.046439	-0.026181	0.32554	-0.027374	0.039931	0.041431	0.037323	0.037539	0.031778	0.091653	0.081051	0.037757	0.044259	0.048116	0.138013	0.233964
242009	0.097593	0.041999	0.132286	0.016979	0.125284	0.529821	0.191332	0.01714	0.043514	-0.043934	0.340252	-0.030928	0.043109	0.044842	0.040419	0.0402	0.035248	0.099655	0.087876	0.0437	0.046863	0.05233	0.140453	0.237961
242011	0.098478	0.043839	0.135597	0.018433	0.122768	0.533505	0.187721	0.015764	0.043593	-0.047376	0.339076	-0.036544	0.043653	0.045392	0.04097	0.040696	0.035982	0.100946	0.088873	0.044857	0.047276	0.053043	0.139084	0.235094
242013	0.101643	0.044237	0.134668	0.014785	0.122253	0.533578	0.193389	0.011445	0.038418	-0.049618	0.343643	-0.025582	0.043812	0.045493	0.041259	0.040861	0.035966	0.101889	0.089584	0.045184	0.048217	0.053209	0.144816	0.24463
242028	0.109044	0.043055	0.128922	0.006213	0.122286	0.534427	0.203144	0.006662	0.027587	-0.052074	0.355091	0.009799	0.043629	0.044717	0.041364	0.040827	0.035572	0.102111	0.089482	0.04518	0.050216	0.05286	0.154542	0.259673
242038	0.112475	0.036277	0.115402	-0.003117	0.129403	0.528268	0.216657	0.010692	0.017837	-0.044808	0.358835	0.046627	0.042102	0.042855	0.03989	0.039591	0.033642	0.098203	0.086079	0.042058	0.050749	0.050936	0.166775	0.278543
242039	0.112981	0.037225	0.117176	-0.002177	0.127329	0.53035	0.213543	0.009293	0.019217	-0.046476	0.363267	0.051215	0.04242	0.042884	0.040233	0.039853	0.034073	0.099007	0.08671	0.042912	0.050995	0.051197	0.162372	0.271714
242043	0.116749	0.031138	0.105935	-0.009751	0.13122	0.528044	0.218641	0.013079	0.013222	-0.039791	0.374967	0.103013	0.041557	0.041002	0.039346	0.039097	0.033061	0.096415	0.084275	0.041387	0.052084	0.049662	0.161652	0.270189
242045	0.116486	0.03465	0.112301	-0.005627	0.125969	0.532398	0.210385	0.008618	0.017838	-0.043919	0.37995	0.094824	0.042423	0.041515	0.040258	0.039838	0.034161	0.098725	0.08628	0.04356	0.052297	0.050528	0.153671	0.258414
242050	0.119548	0.033323	0.110283	-0.007618	0.124477	0.532825	0.210654	0.006243	0.013961	-0.043851	0.398078	0.129991	0.042861	0.041418	0.040614	0.040223	0.03454	0.099783	0.087158	0.044533	0.053887	0.050716	0.155778	0.261916
243001	0.122141	0.024214	0.096115	-0.015662	0.131348	0.525992	0.217026	0.013077	0.008094	-0.031017	0.412116	0.195911	0.041718	0.039507	0.03942	0.03912	0.033053	0.095933	0.083797	0.042021	0.054981	0.048701	0.154253	0.260236
243003	0.123752	0.018942	0.087039	-0.021257	0.136589	0.521434	0.22241	0.01983	0.004124	-0.023678	0.413315	0.231717	0.041013	0.038695	0.038679	0.038434	0.032166	0.093524	0.081626	0.040138	0.055689	0.047643	0.153534	0.259038
243004	0.126684	0.016222	0.084868	-0.02143	0.134276	0.519954	0.217879	0.01754	0.002505	-0.019271	0.439463	0.28111	0.041624	0.038522	0.039313	0.038899	0.032743	0.094512	0.082608	0.04134	0.05766	0.047647	0.149639	0.255134
243005	0.123758	0.020051	0.090732	-0.017821	0.132153	0.523375	0.214997	0.014263	0.007195	-0.024012	0.426244	0.236567	0.04167	0.03879	0.039368	0.038993	0.032921	0.09519	0.083233	0.041982	0.056148	0.047995	0.149029	0.253927
243010	0.127054	0.017031	0.088171	-0.017548	0.128869	0.521358	0.208142	0.010683	0.005706	-0.018184	0.453574	0.286147	0.042569	0.03873	0.040248	0.039704	0.033858	0.096892	0.084876	0.043886	0.05865	0.048106	0.145378	0.250335
243024	0.129895	0.005965	0.069512	-0.02533	0.13922	0.516911	0.211469	0.026753	-0.004355	-0.003244	0.451885	0.367531	0.041552	0.037657	0.039418	0.038529	0.032562	0.092591	0.080937	0.039909	0.060325	0.04635	0.141663	0.249869
243026	0.128389	0.007129	0.072595	-0.022707	0.13671	0.517831	0.206856	0.022566	-0.000862	-0.003215	0.456294	0.353681	0.041749	0.037612	0.039585	0.038728	0.032839	0.093267	0.081663	0.040851	0.06008	0.046362	0.14073	0.248054
243027	0.12848	0.009425	0.075439	-0.023641	0.136772	0.517944	0.212437	0.022308	-0.000536	-0.008091	0.452876	0.338733	0.041594	0.037842	0.039375	0.038695	0.032652	0.093294	0.081593	0.040643	0.05941	0.046712	0.1438	0.25024
243030	0.129609	0.005449	0.070505	-0.021698	0.135612	0.516867	0.20188	0.021928	-0.002925	0.000309	0.463164	0.372674	0.042274	0.037644	0.04014	0.039057	0.033399	0.09411	0.082498	0.041643	0.061217	0.046386	0.139253	0.24777
243034	0.128621	0.009576	0.077252	-0.020667	0.133002	0.51812	0.205119	0.017377	0.001045	-0.006284	0.464683	0.343668	0.042295	0.037964	0.04006	0.039265	0.033469	0.094947	0.083208	0.042401	0.060228	0.046955	0.142162	0.248639
243046	0.122696	0.018621	0.086862	-0.010537	0.12267	0.525495	0.173508	0.00545	0.022003	-0.004186	0.426469	0.227441	0.04402	0.038431	0.041596	0.040775	0.036044	0.10023	0.088124	0.048117	0.059291	0.047836	0.128512	0.229098
244001	0.120619	0.029576	0.104366	-0.011067	0.127553	0.52978	0.214345	0.008917	0.011036	-0.038909	0.404156	0.156787	0.042329	0.040617	0.040059	0.039728	0.033841	0.098097	0.085688	0.043344	0.054262	0.049873	0.156746	0.263525
244004	0.12056	0.032081	0.108588	-0.008052	0.123048	0.533527	0.205122	0.005322	0.01592	-0.040509	0.405361	0.147386	0.043062	0.040764	0.040798	0.040355	0.034815	0.099993	0.087333	0.045404	0.054567	0.050358	0.147692	0.250317
244009	0.122541	0.027304	0.101536	-0.012426	0.126727	0.52897	0.211968	0.007932	0.010133	-0.035387	0.419132	0.18976	0.042554	0.040141	0.040249	0.039882	0.03404	0.098346	0.085923	0.044042	0.055447	0.049596	0.15293	0.258497
244016	0.122928	0.027971	0.102878	-0.011193	0.12439	0.530216	0.207216	0.005733	0.012157	-0.035268	0.423111	0.191944	0.042977	0.040164	0.04066	0.040243	0.034566	0.099394	0.086861	0.04524	0.055898	0.049788	0.148772	0.25274
244018	0.122565	0.030557	0.103618	-0.007375	0.119025	0.53476	0.17702	0.005915	0.028683	-0.024758	0.387975	0.129392	0.04394	0.03934	0.041592	0.041005	0.03623	0.101561	0.088902	0.048518	0.056203	0.049323	0.123782	0.216649
244021	0.124113	0.022874	0.095826	-0.014274	0.127077	0.525965	0.208304	0.008291	0.010199	-0.027104	0.433824	0.23036	0.042564	0.039275	0.040247	0.039798	0.033986	0.097702	0.085489	0.044335	0.056695	0.048778	0.146352	0.250339
244028	0.124081	0.02539	0.099485	-0.01196	0.123848	0.528462	0.203098	0.005158	0.012945	-0.029652	0.432448	0.216061	0.043144	0.039641	0.040806	0.040334	0.034739	0.099411	0.086976	0.045887	0.056882	0.04933	0.143777	0.246473
244029	0.124257	0.019875	0.091827	-0.012438	0.123957	0.525004	0.192886	0.00538	0.015896	-0.016099	0.44016	0.245345	0.043266	0.038728	0.040935	0.0403	0.034933	0.098886	0.086789	0.046348	0.058227	0.04826	0.135656	0.237234
245001	0.127883	0.005977	0.072028	-0.018737	0.133176	0.517575	0.194419	0.018128	0.000774	0.002448	0.463725	0.358818	0.042653	0.037632	0.04047	0.039352	0.033911	0.095125	0.083514	0.042872	0.061264	0.046372	0.137464	0.245456
245006	0.123517	0.007459	0.073695	-0.014194	0.130632	0.519493	0.181997	0.013529	0.008964	0.006321	0.449919	0.317817	0.042941	0.037515	0.040688	0.03956	0.034453	0.096135	0.084567	0.044304	0.060639	0.046182	0.133206	0.239961
245008	0.122861	0.005031	0.069434	-0.014064	0.133107	0.51887	0.178704	0.016636	0.007183	0.010723	0.441855	0.325013	0.042741	0.037203	0.04058	0.039263	0.034221	0.09523	0.083784	0.043542	0.060925	0.045633	0.130748	0.238902
245009	0.121716	0.012429	0.078668	-0.011216	0.126322	0.522295	0.172152	0.00849	0.017043	0.004875	0.435647	0.267036	0.043699	0.037898	0.04131	0.040276	0.035545	0.098598	0.086777	0.046759	0.060157	0.046855	0.130109	0.234152
245010	0.119804	0.008637	0.072385	-0.010595	0.129591	0.520947	0.166948	0.011828	0.015489	0.012441	0.428099	0.278036	0.043413	0.037407	0.041097	0.039818	0.035198	0.097282	0.085684	0.045686	0.06044	0.045991	0.128189	0.234217
245011	0.118885	0.006326	0.067983	-0.010088	0.131853	0.520239	0.161303	0.014765	0.013885	0.017502	0.418185	0.28135	0.043432	0.037196	0.041171	0.039664	0.03521	0.096852	0.085314	0.045279	0.06091	0.045548	0.126176	0.233878
245012	0.116723	0.014667	0.075504	-0.007443	0.12676	0.524372	0.152715	0.009526	0.027125	0.013789	0.395514	0.204221	0.043805	0.037419	0.041449	0.040237	0.03605	0.098866	0.087034	0.047399	0.059186	0.04631	0.120526	0.221918
245013	0.115433	0.011239	0.069433	-0.007025	0.129481	0.522795	0.14654	0.012222	0.024275	0.020823	0.390945	0.217943	0.043949	0.037277	0.041607	0.040119	0.036151	0.098602	0.086814	0.047067	0.060003	0.045859	0.121009	0.2257
245014	0.112791	0.008609	0.06396	-0.00545	0.132962	0.521746	0.139567	0.01553	0.023372	0.026913	0.375004	0.216095	0.04369	0.036907	0.041463	0.039724	0.03589	0.097584	0.085891	0.046144	0.060149	0.045158	0.11782	0.224462
245015	0.105865	0.013197	0.05882	-0.000254	0.135019	0.523289	0.112726	0.018396	0.035567	0.037691	0.316815	0.128499	0.043876	0.036601	0.041824	0.039822	0.036662	0.098401	0.086221	0.046711	0.058987	0.044885	0.107133	0.211271
245016	0.109763	0.015272	0.064665	-0.00291	0.13132	0.52443	0.120961	0.015787	0.035593	0.031835	0.334241	0.133184	0.044194	0.036965	0.04198	0.040239	0.036935	0.099438	0.087238	0.047614	0.059005	0.04558	0.110594	0.212776
245017	0.112771	0.018693	0.071099	-0.004577	0.128135	0.526438	0.125918	0.014596	0.037671	0.025437	0.340055	0.119906	0.044345	0.037238	0.042031	0.040579	0.037145	0.100302	0.087987	0.048285	0.058611	0.046215	0.111016	0.209956
245018	0.113773	0.021708	0.074651	-0.004731	0.12709	0.527947	0.124423	0.016052	0.041182	0.0228	0.328467	0.090279	0.044311	0.037263	0.041985	0.04069	0.03725	0.100677	0.088251	0.048382	0.057992	0.04645	0.108458	0.204446
246001	0.084173	0.024862	0.095728	-0.002642	0.152897	0.494026	0.215456	0.057678	0.05742	-0.000277	0.27731	-0.064944	0.036055	0.037325	0.033397	0.034434	0.028238	0.081703	0.072019	0.031907	0.040799	0.042748	0.128469	0.21244
246010	0.091501	0.025665	0.095644	-0.007934	0.151513	0.500652	0.221489	0.048709	0.0459	-0.007814	0.270946	-0.058347	0.036457	0.037857	0.034144	0.034889	0.0286	0.083078	0.073013	0.032628	0.042439	0.043607	0.135952	0.225012
246011	0.089002	0.02721	0.099924	-0.002241	0.149744	0.50094	0.214953	0.049082	0.05053	-0.008409	0.286802	-0.052759	0.036884	0.038242	0.034383	0.035159	0.028963	0.083973	0.074041	0.033116	0.041978	0.044017	0.133013	0.221973
246012	0.099023	0.02829	0.100328	-0.00812	0.146569	0.509162	0.223068	0.035884	0.033676	-0.019058	0.288435	-0.035634	0.037957	0.039398	0.035805	0.036149	0.029795	0.087097	0.076514	0.034758	0.045033	0.04577	0.148636	0.247228
246013	0.079882	0.023518	0.093177	-0.001581	0.154657	0.486963	0.214925	0.066177	0.065177	0.005513	0.278181	-0.062221	0.035509	0.036578	0.032662	0.033893	0.027777	0.079928	0.070468	0.031145	0.039764	0.041778	0.123589	0.202483
246014	0.078811	0.024384	0.096121	0.002446	0.15295	0.490683	0.208721	0.064717	0.066011	0.00404	0.290518	-0.057849	0.036025	0.037143	0.033064	0.034274	0.028182	0.081158	0.071696	0.031704	0.039962	0.042433	0.123934	0.205057
246015	0.077075	0.025527	0.101094	0.009043	0.14974	0.496061	0.199856	0.061124	0.066862	0.001037	0.309174	-0.050878	0.037072	0.038387	0.033922	0.035059	0.029033	0.083696	0.074179	0.032923	0.040569	0.043826	0.125814	0.211385
247001	0.115029	0.048614	0.134948	0.007008	0.115307	0.545609	0.187543	0.006862	0.030001	-0.058958	0.341356	-0.015321	0.044843	0.04465	0.04268	0.041981	0.037583	0.105481	0.091793	0.048385	0.051743	0.053881	0.138919	0.232741
251001	0.128375	-0.038972	0.024972	-0.043463	0.169321	0.494358	0.234853	0.062937	0.021482	0.04623	0.253343	0.568614	0.044194	0.043841	0.041627	0.040259	0.033271	0.092931	0.079167	0.03636	0.066899	0.052964	0.116874	0.289141
253001	0.081344	0.005785	0.019028	-0.047234	0.179896	0.427252	0.294054	0.098377	0.103642	0.033314	0.144598	0.16943	0.037576	0.038841	0.032348	0.034951	0.028586	0.082279	0.071416	0.031062	0.047695	0.045818	0.114958	0.188387
253006	0.087608	-0.006473	0.028158	-0.049921	0.176227	0.459224	0.278694	0.086706	0.081162	0.030229	0.158547	0.21285	0.038427	0.03935	0.033951	0.035268	0.029019	0.083371	0.071669	0.031721	0.049647	0.046414	0.111612	0.204916
253014	0.089045	-0.001139	0.036997	-0.049401	0.173314	0.468151	0.275181	0.080967	0.069202	0.021214	0.158498	0.154347	0.037676	0.038675	0.033795	0.034753	0.028682	0.082878	0.071409	0.031485	0.048597	0.045605	0.120197	0.20305
254001	0.069653	0.02324	-0.011411	-0.038453	0.19139	0.35056	0.329109	0.12643	0.153153	0.050617	0.118857	0.20211	0.038639	0.040625	0.032024	0.036821	0.029306	0.084416	0.074511	0.031454	0.049037	0.048153	0.119001	0.184774
254009	0.074364	0.009095	-0.005776	-0.0448	0.188791	0.38379	0.315207	0.116163	0.140995	0.049404	0.116222	0.240917	0.03943	0.040587	0.032622	0.036789	0.029408	0.084694	0.074033	0.031664	0.0502	0.048166	0.113037	0.19161
254011	0.076034	0.012506	0.002237	-0.044179	0.1859	0.390097	0.311411	0.11271	0.131012	0.043252	0.128254	0.190504	0.038168	0.039572	0.031945	0.035775	0.028886	0.083094	0.072661	0.031158	0.04832	0.046821	0.11494	0.184775
254013	0.075005	0.025506	0.003467	-0.035037	0.185938	0.358717	0.319557	0.121464	0.1382	0.044859	0.142768	0.122536	0.036402	0.038561	0.030677	0.034992	0.028297	0.081126	0.071626	0.030504	0.045302	0.045166	0.118571	0.174389
254015	0.077077	0.017546	0.006725	-0.041217	0.184411	0.384495	0.311289	0.11328	0.128234	0.040736	0.137919	0.144465	0.037023	0.038688	0.031193	0.035013	0.028418	0.081625	0.071578	0.030674	0.046461	0.045573	0.116495	0.178597
255001	0.058186	0.050341	-0.026688	-0.013763	0.201868	0.243583	0.368205	0.159952	0.188668	0.071687	0.164546	0.212811	0.039797	0.04519	0.03326	0.040239	0.030981	0.089813	0.080374	0.032547	0.048252	0.052153	0.124645	0.192547
255003	0.060117	0.045874	-0.023161	-0.019367	0.198419	0.27447	0.35616	0.150366	0.178298	0.063049	0.147282	0.197767	0.038712	0.043217	0.032456	0.038686	0.030168	0.087079	0.07786	0.03201	0.048035	0.050113	0.123635	0.18614
260003	0.082145	0.039378	-0.00752	-0.010847	0.203366	0.188962	0.380979	0.173368	0.195232	0.103345	0.189858	0.196061	0.040285	0.044182	0.032997	0.041617	0.031672	0.090699	0.080311	0.03146	0.044428	0.051733	0.112466	0.190059
260004	0.073395	0.044306	-0.013953	-0.009905	0.203098	0.196398	0.382381	0.171466	0.195843	0.095175	0.18863	0.199371	0.040334	0.045018	0.033163	0.041507	0.031627	0.091071	0.080887	0.032007	0.045365	0.052319	0.11612	0.191322
260005	0.08116	0.038854	-0.010691	-0.011141	0.204856	0.196973	0.375693	0.173368	0.193522	0.101685	0.188225	0.201772	0.04057	0.044094	0.033289	0.041745	0.031704	0.09086	0.080369	0.031582	0.044924	0.051825	0.112684	0.192195
260007	0.083264	0.037181	-0.012028	-0.011487	0.206919	0.200078	0.370703	0.1746	0.192502	0.102939	0.187013	0.203841	0.041085	0.043984	0.033685	0.042118	0.031861	0.091355	0.080655	0.031623	0.045302	0.05199	0.112653	0.19502
260008	0.065129	0.044706	-0.02803	-0.011946	0.206932	0.228917	0.367556	0.168633	0.191224	0.08448	0.173813	0.225729	0.041309	0.045251	0.034249	0.041762	0.031671	0.091734	0.081338	0.032618	0.04789	0.053011	0.119593	0.20007
260011	0.101578	0.029758	0.00665	-0.013857	0.204784	0.173839	0.375996	0.176166	0.194183	0.119306	0.18098	0.180827	0.040522	0.04301	0.032925	0.042064	0.031906	0.090602	0.079876	0.030537	0.043232	0.051102	0.107926	0.189004
261001	0.067742	0.060267	-0.006491	-0.003504	0.195128	0.158292	0.406347	0.171004	0.20997	0.088274	0.208407	0.148924	0.039531	0.047512	0.032409	0.041167	0.031698	0.09217	0.083088	0.032737	0.045025	0.052339	0.129295	0.186717
261006	0.062725	0.053868	-0.019347	-0.008667	0.201429	0.200204	0.386658	0.167957	0.199041	0.083369	0.191048	0.194378	0.040225	0.046717	0.033265	0.041318	0.031605	0.091911	0.082281	0.032724	0.046843	0.053244	0.125001	0.192921
261017	0.062375	0.059783	-0.009982	-0.00555	0.19545	0.19332	0.388932	0.164198	0.201339	0.078136	0.199158	0.150922	0.038925	0.04618	0.032158	0.040154	0.03103	0.09016	0.081211	0.032456	0.045839	0.051364	0.128211	0.184178
261024	0.060799	0.059048	-0.013616	-0.007101	0.19694	0.201758	0.386001	0.163467	0.199554	0.076549	0.194774	0.163945	0.039156	0.046257	0.032424	0.040284	0.031084	0.090392	0.081356	0.032528	0.046475	0.051781	0.128177	0.186331
261025	0.061699	0.058651	-0.011566	-0.006496	0.196091	0.200157	0.386056	0.163327	0.199383	0.077059	0.195477	0.15639	0.03892	0.045971	0.032205	0.040074	0.030969	0.089944	0.080988	0.032425	0.046031	0.051357	0.127691	0.184431
262006	0.064099	0.047989	0.006506	-0.012493	0.188427	0.262012	0.356441	0.143373	0.173423	0.062494	0.182502	0.087206	0.037222	0.041845	0.030669	0.037343	0.029257	0.084427	0.075604	0.031347	0.044848	0.04699	0.129586	0.175416
263017	0.066807	0.039122	0.024493	-0.012936	0.182	0.299735	0.333037	0.131636	0.153292	0.056328	0.19723	0.038644	0.03608	0.039318	0.029848	0.03571	0.028201	0.080913	0.072248	0.030592	0.042667	0.044226	0.128838	0.172627
263020	0.068249	0.046287	0.036508	0.007346	0.172292	0.228445	0.349531	0.150079	0.178897	0.075536	0.247169	-0.000165	0.037061	0.040916	0.029723	0.037038	0.028888	0.083236	0.074315	0.031222	0.04108	0.044308	0.13411	0.170884
263021	0.07145	0.055785	0.023367	0.006441	0.176899	0.182894	0.379136	0.160413	0.196969	0.081787	0.221774	0.028897	0.03754	0.042701	0.030112	0.038165	0.029771	0.085648	0.076706	0.031681	0.041718	0.045801	0.13304	0.171067
264001	0.058454	0.054757	-0.022199	-0.01094	0.200402	0.224991	0.376754	0.161807	0.193762	0.073747	0.178249	0.195669	0.039646	0.045883	0.033024	0.040428	0.031115	0.090415	0.081109	0.032612	0.047724	0.052298	0.126695	0.191035
264008	0.06162	0.060514	-0.009365	-0.005771	0.194815	0.197589	0.387234	0.162517	0.200296	0.076053	0.198	0.14703	0.038863	0.046047	0.0321	0.040002	0.030935	0.089949	0.080962	0.032431	0.046058	0.051157	0.129007	0.183784
264043	0.062717	0.050968	-8.2e-05	-0.012113	0.190773	0.25082	0.363403	0.147349	0.179549	0.064366	0.178551	0.109143	0.037657	0.042779	0.031074	0.037955	0.029654	0.085729	0.076828	0.031626	0.045582	0.048072	0.129275	0.17735
264045	0.064507	0.046037	0.000772	-0.015458	0.190156	0.272377	0.353157	0.142997	0.171216	0.061004	0.170095	0.105956	0.037109	0.041458	0.030759	0.037157	0.029216	0.084104	0.075274	0.031279	0.045087	0.046993	0.126905	0.175167
264046	0.064172	0.046913	0.001702	-0.014631	0.189948	0.268344	0.354906	0.143456	0.172495	0.061565	0.172961	0.10287	0.037196	0.041671	0.030781	0.037282	0.029272	0.084343	0.075509	0.031331	0.04512	0.047118	0.127736	0.175479
264047	0.063876	0.04781	0.002703	-0.013771	0.189696	0.264168	0.356676	0.143929	0.173794	0.062152	0.176114	0.099603	0.037284	0.041892	0.030802	0.037407	0.029328	0.084589	0.075747	0.031383	0.045149	0.047243	0.128565	0.175797
264048	0.063838	0.048429	0.00394	-0.012851	0.189303	0.260762	0.357696	0.144337	0.174639	0.06275	0.179298	0.095446	0.037301	0.042002	0.030771	0.037459	0.029344	0.084678	0.075841	0.031401	0.045053	0.047243	0.129064	0.175738
264050	0.06542	0.044513	0.005749	-0.015305	0.18842	0.278047	0.349237	0.140513	0.167519	0.059954	0.174286	0.089695	0.03683	0.040925	0.03049	0.036786	0.028972	0.083326	0.074542	0.031103	0.044549	0.046303	0.127325	0.173991
264052	0.066824	0.041629	0.008735	-0.016836	0.187175	0.29089	0.342711	0.137112	0.161602	0.057715	0.173223	0.080933	0.03646	0.040131	0.030259	0.036256	0.028673	0.082297	0.073534	0.030865	0.044073	0.045533	0.126361	0.172807
264066	0.061604	0.056197	-0.005453	-0.008178	0.192786	0.223873	0.3751	0.155201	0.190246	0.070197	0.186047	0.129518	0.038166	0.044314	0.031531	0.038901	0.030247	0.087674	0.078734	0.031999	0.045791	0.049477	0.12864	0.179479
265003	0.065396	0.044074	8.4e-05	-0.017139	0.190137	0.281264	0.349174	0.141488	0.16802	0.059622	0.165729	0.108445	0.03691	0.04098	0.030677	0.036852	0.029069	0.08354	0.074713	0.031155	0.044962	0.046645	0.12551	0.174476
265018	0.068246	0.039462	0.00088	-0.020781	0.189099	0.301953	0.339449	0.137137	0.159598	0.056084	0.159501	0.106967	0.03635	0.039822	0.030393	0.036042	0.028671	0.082105	0.073257	0.030808	0.044457	0.04564	0.122528	0.172524
266011	0.06824	0.038763	0.010996	-0.01899	0.186162	0.30472	0.336522	0.133403	0.155468	0.055013	0.170911	0.075381	0.03616	0.039441	0.030125	0.035779	0.028421	0.081455	0.072662	0.030658	0.043769	0.044925	0.125392	0.1722
266022	0.070622	0.035585	0.012997	-0.02122	0.184935	0.320145	0.328815	0.129764	0.148438	0.052069	0.168406	0.070683	0.035673	0.038565	0.029882	0.035142	0.028099	0.080319	0.071493	0.03036	0.043197	0.04408	0.12317	0.17073
266032	0.074462	0.032046	0.013869	-0.024165	0.18355	0.338229	0.319412	0.126109	0.140359	0.048442	0.165553	0.070109	0.035008	0.037554	0.029553	0.034346	0.027721	0.078964	0.070067	0.029969	0.042474	0.043071	0.119479	0.168413
267023	0.075135	0.029627	0.027272	-0.021528	0.179242	0.352648	0.308122	0.120087	0.130295	0.045314	0.181341	0.037037	0.034438	0.036554	0.029152	0.033689	0.027228	0.077329	0.068517	0.029583	0.040993	0.041713	0.120103	0.167983
267024	0.074215	0.03039	0.027543	-0.020267	0.179365	0.347871	0.309759	0.121267	0.132309	0.046574	0.183321	0.035497	0.034529	0.036694	0.02915	0.033824	0.027276	0.077478	0.068718	0.029642	0.041002	0.041813	0.120746	0.168118
267035	0.078836	0.026912	0.029134	-0.024005	0.177548	0.36976	0.299217	0.116169	0.122324	0.041151	0.181759	0.036607	0.033904	0.035815	0.028926	0.033062	0.026924	0.076276	0.06736	0.029243	0.040393	0.040945	0.117244	0.166462
267037	0.077438	0.027402	0.031153	-0.022456	0.17732	0.366911	0.299853	0.116345	0.123101	0.04199	0.185073	0.0313	0.033998	0.035891	0.028955	0.033171	0.026943	0.076335	0.067475	0.029295	0.040334	0.040977	0.118303	0.167091
268002	0.063959	0.037119	0.045634	0.000811	0.172675	0.295615	0.317884	0.132055	0.15089	0.061706	0.256219	-0.003973	0.036222	0.039149	0.029645	0.035676	0.027948	0.080435	0.071718	0.030628	0.040891	0.043224	0.131395	0.173152
268008	0.070542	0.025622	0.053894	-0.013553	0.17119	0.38165	0.284783	0.107706	0.111477	0.039162	0.223496	-0.009193	0.034236	0.035762	0.029486	0.03326	0.026766	0.075846	0.067126	0.029421	0.039487	0.040486	0.122949	0.173633
268019	0.073973	0.02289	0.057857	-0.01722	0.169463	0.405199	0.275237	0.100257	0.099888	0.031992	0.219209	-0.012875	0.033805	0.035168	0.029674	0.032733	0.026551	0.075103	0.066197	0.029184	0.039217	0.039961	0.120988	0.174866
268021	0.073671	0.024487	0.052171	-0.017257	0.17138	0.391738	0.282508	0.105222	0.107101	0.035861	0.21455	-0.00407	0.03392	0.035391	0.02942	0.032914	0.026647	0.075401	0.066563	0.029231	0.039412	0.040211	0.12112	0.172801
268032	0.06364	0.027167	0.060318	-0.005225	0.169061	0.363389	0.287234	0.111023	0.118643	0.044862	0.252959	-0.025208	0.035177	0.037046	0.030013	0.034168	0.027141	0.077522	0.068858	0.030025	0.039975	0.041446	0.127631	0.177324
268034	0.066178	0.027683	0.055294	-0.009339	0.17116	0.364512	0.291186	0.11108	0.118497	0.043666	0.236351	-0.015692	0.034909	0.036739	0.029812	0.03396	0.027076	0.077128	0.06847	0.029858	0.040029	0.041322	0.126696	0.17594
268035	0.064534	0.024252	0.065999	-0.006063	0.167195	0.385078	0.27599	0.104206	0.108265	0.039438	0.252079	-0.035235	0.03486	0.036438	0.030221	0.033733	0.026935	0.076777	0.068054	0.029851	0.039608	0.040888	0.126137	0.179121
271001	0.062568	0.028485	0.065379	0.025162	0.149878	0.273674	0.301111	0.146527	0.162678	0.073352	0.303041	-0.047959	0.037606	0.039824	0.030905	0.036616	0.028788	0.083723	0.074137	0.03155	0.039671	0.042343	0.139282	0.173935
271002	0.059675	0.028527	0.065787	0.020614	0.155106	0.296683	0.292255	0.13812	0.153232	0.068549	0.316017	-0.041807	0.037197	0.039376	0.030562	0.036097	0.028336	0.082497	0.073021	0.031228	0.039742	0.042322	0.134854	0.174233
271004	0.060412	0.032532	0.060288	0.01372	0.161915	0.295381	0.301723	0.134859	0.1517	0.066599	0.305376	-0.029661	0.036895	0.039391	0.030165	0.035976	0.02813	0.081672	0.072465	0.031013	0.040143	0.042758	0.133858	0.174521
271005	0.05654	0.026627	0.069218	0.017082	0.157508	0.324975	0.279915	0.128519	0.141173	0.062077	0.324023	-0.041675	0.036948	0.039166	0.030648	0.035692	0.028037	0.081776	0.072376	0.031095	0.039956	0.04243	0.132761	0.176566
271007	0.059524	0.022683	0.073507	0.00268	0.162945	0.383283	0.266133	0.105708	0.110904	0.042663	0.284762	-0.049491	0.035573	0.037274	0.030663	0.03423	0.027193	0.078188	0.069326	0.030288	0.0397	0.041362	0.127119	0.181185
271026	0.067168	0.019701	0.082749	-0.002196	0.160615	0.438668	0.240709	0.087396	0.085945	0.025798	0.267477	-0.063087	0.034794	0.03589	0.031202	0.033302	0.026897	0.076917	0.067904	0.029929	0.039037	0.040392	0.122848	0.187364
271032	0.072803	0.020115	0.073916	-0.012214	0.164019	0.43396	0.25433	0.0895	0.085822	0.024298	0.238947	-0.041456	0.033887	0.034917	0.030471	0.032623	0.026498	0.07502	0.06604	0.029295	0.038729	0.039611	0.120652	0.181081
271038	0.067221	0.020465	0.090816	0.007478	0.155536	0.464884	0.213701	0.081126	0.081874	0.019347	0.298768	-0.06289	0.035863	0.037042	0.032133	0.03398	0.027697	0.079966	0.070739	0.030954	0.039363	0.041645	0.122715	0.197364
271045	0.073504	0.020314	0.084634	-0.005636	0.159542	0.459121	0.232622	0.080836	0.07722	0.01751	0.260925	-0.058496	0.034422	0.035308	0.031292	0.032942	0.026831	0.076476	0.067343	0.029794	0.038711	0.040057	0.120338	0.188361
271046	0.073156	0.021718	0.090945	0.00194	0.156114	0.47391	0.21635	0.074746	0.074178	0.013705	0.283709	-0.064838	0.035429	0.036499	0.032197	0.033728	0.027542	0.079242	0.06997	0.030769	0.039313	0.041361	0.122609	0.198261
271052	0.075523	0.022078	0.090733	-0.000433	0.156257	0.476854	0.217738	0.072776	0.071438	0.011546	0.277998	-0.064207	0.035252	0.036281	0.03219	0.03362	0.027475	0.078931	0.069626	0.030686	0.039305	0.041233	0.122377	0.198022
272001	0.054432	0.02056	0.076221	0.025092	0.149664	0.3424	0.258524	0.129654	0.139349	0.060396	0.331923	-0.056149	0.037335	0.039269	0.031317	0.03573	0.028362	0.083113	0.073348	0.031423	0.039544	0.042074	0.132311	0.176932
272003	0.049378	0.015892	0.083511	0.027046	0.147734	0.383099	0.231628	0.118999	0.126514	0.052581	0.35055	-0.064544	0.037816	0.039919	0.032109	0.035799	0.028603	0.084679	0.074588	0.031912	0.040082	0.042804	0.131687	0.183658
272004	0.04964	0.015412	0.08259	0.031004	0.14446	0.370174	0.234359	0.125539	0.133439	0.055911	0.347089	-0.065898	0.038094	0.040222	0.032299	0.036147	0.028927	0.085609	0.075383	0.032137	0.040018	0.042781	0.134225	0.181972
272005	0.051539	0.019542	0.079396	0.02238	0.151766	0.363725	0.249871	0.120728	0.129621	0.05571	0.344362	-0.057797	0.037374	0.039491	0.031546	0.03563	0.028235	0.083131	0.07334	0.031492	0.040029	0.042555	0.131781	0.180864
272007	0.050325	0.016667	0.081867	0.027826	0.147115	0.370619	0.238073	0.123264	0.131279	0.055329	0.346622	-0.063113	0.037784	0.039842	0.031994	0.035866	0.028626	0.084566	0.074501	0.031854	0.039931	0.042607	0.132431	0.181415
272010	0.056643	0.017588	0.086335	0.013473	0.155234	0.425119	0.227299	0.097295	0.100598	0.035495	0.318989	-0.06774	0.036506	0.038153	0.031762	0.034537	0.027752	0.080985	0.071641	0.031053	0.039759	0.042011	0.125572	0.190541
280009	0.098315	0.044654	0.108031	0.070186	0.143519	0.525331	0.077122	0.185666	0.10254	-0.061501	0.121261	-0.156806	0.043657	0.043583	0.041019	0.044096	0.042161	0.094756	0.082989	0.04619	0.043222	0.054847	0.106778	0.166765
280010	0.094055	0.041999	0.117177	0.062826	0.138731	0.53717	0.090037	0.153416	0.09246	-0.05387	0.161991	-0.169999	0.042687	0.043333	0.039769	0.042196	0.040001	0.092619	0.080849	0.044638	0.042939	0.05387	0.108245	0.16599
280017	0.111828	0.059428	0.112936	0.056372	0.146164	0.52633	0.068636	0.177247	0.103854	-0.061804	0.126058	-0.178974	0.043569	0.040899	0.041106	0.042455	0.041726	0.093478	0.081066	0.04599	0.042411	0.052113	0.100124	0.165677
281002	0.021871	0.009295	0.098655	0.0917	0.083896	0.403386	0.127317	0.156821	0.176848	0.031599	-0.014461	-0.013952	0.043058	0.04815	0.040896	0.047897	0.041168	0.094051	0.083845	0.046497	0.042629	0.05086	0.216279	0.199381
281013	0.021888	-0.002648	0.101639	0.09332	0.100062	0.493961	0.082847	0.126771	0.144415	0.014801	0.051936	-0.039881	0.046251	0.050354	0.042011	0.047694	0.042668	0.103728	0.090768	0.049971	0.045309	0.055573	0.195195	0.214679
281020	0.022464	-0.004972	0.10103	0.086741	0.105936	0.501623	0.087641	0.118163	0.137387	0.017718	0.130643	-0.047331	0.046257	0.050311	0.041215	0.046334	0.041175	0.104574	0.091311	0.048372	0.04536	0.055027	0.187101	0.221372
281021	0.023042	-0.005166	0.10123	0.08522	0.107838	0.505577	0.087702	0.116122	0.134805	0.017123	0.148073	-0.05038	0.046234	0.050271	0.041066	0.045975	0.04089	0.104489	0.091193	0.048033	0.045395	0.055029	0.183494	0.222104
281022	0.025502	-0.004306	0.102283	0.083641	0.111076	0.514637	0.085214	0.114503	0.1299	0.013073	0.161387	-0.059695	0.04609	0.050079	0.040993	0.045439	0.040739	0.103545	0.090309	0.04771	0.045425	0.055277	0.174749	0.219268
281023	0.042088	0.004722	0.104621	0.077448	0.122591	0.528095	0.085287	0.123314	0.116205	-0.00301	0.175981	-0.106997	0.044435	0.048059	0.040313	0.043379	0.039691	0.098047	0.085609	0.045241	0.044616	0.054947	0.143764	0.195487
281028	0.059468	0.015007	0.107285	0.072988	0.131633	0.534191	0.089133	0.133952	0.104537	-0.02087	0.173243	-0.136341	0.043515	0.04651	0.040051	0.042595	0.039387	0.09515	0.083205	0.044385	0.044141	0.054993	0.127787	0.180333
281029	0.045189	0.00992	0.102775	0.096149	0.115757	0.512363	0.068	0.160889	0.130733	-0.012084	-0.017543	-0.089789	0.045525	0.049018	0.04281	0.047688	0.043999	0.099558	0.087047	0.049296	0.045358	0.057933	0.163464	0.186041
281030	0.027797	0.001	0.102882	0.096162	0.103393	0.503179	0.073742	0.13686	0.140631	0.005644	0.009824	-0.058387	0.045985	0.049974	0.042438	0.047795	0.043442	0.101714	0.088972	0.050034	0.045288	0.056512	0.184749	0.202598
281031	0.033937	0.00096	0.103808	0.087236	0.113423	0.521076	0.075862	0.128291	0.127408	0.00194	0.103328	-0.085518	0.045669	0.049498	0.041506	0.045633	0.041727	0.101044	0.088088	0.047921	0.04523	0.056144	0.16359	0.201819
281032	0.043806	0.006237	0.104433	0.086702	0.11936	0.525628	0.073771	0.139715	0.121766	-0.008211	0.089805	-0.108442	0.045276	0.048764	0.041555	0.045339	0.041854	0.09934	0.086629	0.047371	0.045071	0.056611	0.151527	0.190503
281036	0.038523	0.005202	0.090487	0.060187	0.120258	0.41978	0.163787	0.134417	0.142589	0.044251	0.273417	-0.074374	0.041266	0.044956	0.036244	0.040254	0.033649	0.0954	0.084017	0.037315	0.041746	0.046748	0.161548	0.199652
281039	0.025134	0.005825	0.101588	0.102405	0.094932	0.475438	0.079115	0.152365	0.154411	0.008021	-0.069446	-0.038111	0.044877	0.049148	0.042747	0.049112	0.044189	0.097566	0.086066	0.050427	0.044576	0.055733	0.196281	0.194803
281043	0.021982	0.007068	0.100848	0.101482	0.089423	0.454299	0.090088	0.153864	0.163034	0.014936	-0.065477	-0.026753	0.044112	0.048643	0.042275	0.048967	0.043516	0.095455	0.084581	0.049623	0.043863	0.054188	0.202344	0.194506
282009	0.044342	0.009483	0.095383	0.039007	0.140357	0.470792	0.166302	0.098352	0.107439	0.029339	0.361322	-0.064673	0.040062	0.042998	0.034674	0.03738	0.031089	0.091046	0.080379	0.035171	0.041825	0.04656	0.135361	0.213338
282013	0.053979	0.014908	0.082777	0.041565	0.131873	0.339669	0.23698	0.144382	0.151954	0.05948	0.281402	-0.073832	0.038209	0.041038	0.033276	0.037035	0.030086	0.087013	0.076998	0.032894	0.039359	0.042458	0.145494	0.179691
282015	0.041254	0.006305	0.088552	0.048636	0.131392	0.418576	0.181752	0.125331	0.132217	0.046924	0.33833	-0.075811	0.040379	0.043409	0.03468	0.038372	0.031543	0.092833	0.0816	0.03506	0.041438	0.045495	0.146904	0.197196
282020	0.046537	0.012044	0.086242	0.034623	0.142185	0.400701	0.210756	0.119844	0.126696	0.050023	0.354851	-0.070315	0.038672	0.041017	0.032944	0.036467	0.029447	0.08755	0.077028	0.032818	0.040462	0.043613	0.134666	0.188672
282021	0.047231	0.012824	0.087497	0.030336	0.145719	0.414493	0.2086	0.111854	0.118581	0.045958	0.35809	-0.070732	0.03841	0.040766	0.032766	0.036104	0.029117	0.086696	0.076351	0.032601	0.040571	0.043724	0.132143	0.192192
283007	0.037097	0.003505	0.102293	0.060959	0.127619	0.513798	0.115161	0.100543	0.112195	0.012806	0.303925	-0.068692	0.043082	0.046675	0.038091	0.040765	0.03585	0.096949	0.085173	0.041342	0.043811	0.051648	0.143013	0.215418
283025	0.037032	0.003504	0.102316	0.060861	0.127651	0.513655	0.115472	0.100251	0.112116	0.012911	0.30515	-0.067964	0.043089	0.046683	0.038084	0.040758	0.035832	0.096986	0.085214	0.041333	0.04382	0.051642	0.143157	0.215822
283026	0.040138	0.005905	0.103369	0.058189	0.129562	0.514977	0.119291	0.097264	0.108471	0.010278	0.311705	-0.067156	0.042707	0.046155	0.037852	0.040253	0.035417	0.095848	0.084366	0.04081	0.043614	0.051344	0.139129	0.21401
284020	0.05125	0.01345	0.108359	0.055869	0.13201	0.524424	0.120802	0.093285	0.098778	-0.00283	0.296151	-0.080994	0.042162	0.045184	0.037999	0.039687	0.03551	0.093464	0.082543	0.040749	0.043279	0.051563	0.128614	0.201715
284027	0.058225	0.017994	0.111548	0.055063	0.132539	0.52932	0.120693	0.092752	0.094149	-0.010481	0.28359	-0.093753	0.041965	0.044704	0.038176	0.039576	0.035756	0.092516	0.081763	0.040943	0.043085	0.051759	0.123933	0.194186
285002	0.062762	0.020762	0.100724	0.022859	0.147268	0.490792	0.182753	0.073455	0.082466	0.01098	0.340151	-0.046802	0.038375	0.040221	0.034338	0.035857	0.029884	0.08639	0.07676	0.03394	0.040938	0.045122	0.127232	0.214602
285005	0.067698	0.022414	0.100861	0.017747	0.148693	0.490585	0.191165	0.067832	0.07622	0.00859	0.328559	-0.052851	0.037916	0.039614	0.034205	0.035563	0.029494	0.085558	0.075997	0.033494	0.040853	0.044628	0.127702	0.215898
285008	0.066984	0.023257	0.104761	0.022736	0.145373	0.498915	0.181435	0.065564	0.077289	0.003714	0.339848	-0.04006	0.038726	0.040508	0.034957	0.036179	0.030385	0.087259	0.077623	0.034737	0.04125	0.045822	0.127483	0.217014
285010	0.066459	0.023624	0.107404	0.026312	0.142976	0.503699	0.175369	0.064029	0.078062	0.000547	0.344576	-0.035632	0.039323	0.041192	0.035516	0.036651	0.031067	0.088499	0.07878	0.035705	0.04159	0.046712	0.127565	0.217519
285011	0.066179	0.023819	0.109024	0.028627	0.141431	0.506908	0.17122	0.063436	0.078657	-0.001504	0.345667	-0.034969	0.039682	0.041598	0.03586	0.036945	0.031521	0.089199	0.079416	0.036338	0.041786	0.047272	0.127296	0.216909
285016	0.074211	0.023281	0.095773	0.006243	0.153114	0.486008	0.205731	0.069252	0.071452	0.008386	0.298567	-0.058802	0.036198	0.037374	0.032977	0.034329	0.028212	0.081322	0.071947	0.0317	0.039805	0.042475	0.123639	0.204436
285018	0.073612	0.023946	0.098845	0.009993	0.151026	0.490963	0.199745	0.06632	0.071107	0.006002	0.309462	-0.054831	0.036859	0.038177	0.033555	0.034832	0.028757	0.083004	0.073561	0.032474	0.040244	0.043386	0.124993	0.209072
285019	0.072864	0.024569	0.102052	0.013961	0.148686	0.495408	0.193983	0.063435	0.071182	0.003305	0.320435	-0.048984	0.03758	0.03905	0.034179	0.035378	0.029385	0.084767	0.075254	0.033381	0.04071	0.044379	0.126298	0.213356
285021	0.07187	0.025957	0.10772	0.021508	0.144017	0.504731	0.181144	0.061071	0.073388	-0.002935	0.334936	-0.03727	0.038732	0.040349	0.035216	0.036264	0.030654	0.087137	0.077509	0.035151	0.041277	0.046079	0.125307	0.213108
288004	0.061392	0.029065	0.089987	0.10978	0.113268	0.449497	0.071339	0.224441	0.160118	-0.0116	-0.050529	-0.112177	0.041569	0.046074	0.043107	0.050751	0.044944	0.088979	0.079578	0.047265	0.04331	0.056288	0.139034	0.154557
288011	0.078627	0.027395	0.103437	0.079741	0.138048	0.522703	0.078911	0.178754	0.108847	-0.042757	0.0958	-0.141821	0.043827	0.045925	0.041344	0.045042	0.042058	0.096051	0.083887	0.046329	0.044248	0.056673	0.117979	0.1698
288013	0.074558	0.025309	0.099927	0.086832	0.134305	0.512397	0.073335	0.189662	0.118711	-0.037238	0.043038	-0.126271	0.044194	0.046596	0.042121	0.04654	0.043245	0.09693	0.084722	0.047475	0.044636	0.057502	0.124637	0.171317
288015	0.069756	0.024439	0.09771	0.093056	0.129376	0.499935	0.070623	0.197315	0.128537	-0.030576	-0.004114	-0.11166	0.043963	0.04696	0.042634	0.047703	0.043975	0.096234	0.08441	0.048286	0.044728	0.057837	0.132009	0.172444
288017	0.066034	0.02313	0.097582	0.095508	0.126661	0.496716	0.069862	0.197411	0.131848	-0.027332	-0.02588	-0.102503	0.04402	0.047302	0.042921	0.048255	0.044349	0.096283	0.08453	0.048751	0.044897	0.058057	0.13835	0.173997
288018	0.061065	0.020237	0.098973	0.096108	0.124145	0.499877	0.069502	0.190129	0.131705	-0.024038	-0.032849	-0.096846	0.044338	0.04773	0.042989	0.048255	0.044379	0.096978	0.085025	0.048954	0.045069	0.058163	0.145384	0.176324
288021	0.06635	0.024317	0.096273	0.097234	0.125636	0.490118	0.0699	0.202961	0.135559	-0.026354	-0.036663	-0.100148	0.043691	0.047154	0.043024	0.048643	0.044523	0.095432	0.084011	0.048892	0.044789	0.05798	0.138248	0.173274
290001	0.07798	0.070055	0.044935	0.099655	0.151516	0.427023	0.009908	0.290686	0.179566	-0.055111	0.11951	-0.081034	0.050097	0.035354	0.052182	0.044834	0.048431	0.091863	0.084757	0.046753	0.043687	0.046761	0.089101	0.220307
290003	0.091006	0.069426	0.045166	0.094405	0.155158	0.429899	0.011713	0.291252	0.177123	-0.060425	0.104321	-0.065815	0.050089	0.035786	0.052325	0.044855	0.048355	0.093515	0.085793	0.047889	0.043844	0.046595	0.092862	0.210051
290006	0.089328	0.069065	0.043204	0.099917	0.156944	0.41336	0.01151	0.298458	0.179916	-0.056116	0.088191	-0.087388	0.049777	0.035508	0.052307	0.045112	0.047375	0.093724	0.085556	0.049874	0.043982	0.046133	0.089937	0.211347
290007	0.066943	0.069183	0.043632	0.107317	0.150592	0.415011	0.007412	0.29664	0.182002	-0.047362	0.120128	-0.112964	0.049259	0.034805	0.051343	0.044705	0.047391	0.090811	0.083633	0.04737	0.043336	0.046293	0.084378	0.225348
290008	0.074653	0.068199	0.041108	0.109045	0.153989	0.403727	0.009315	0.302625	0.183502	-0.048749	0.097714	-0.125463	0.049572	0.035078	0.051906	0.045297	0.046859	0.092323	0.084592	0.049779	0.043901	0.04605	0.08593	0.222115
290009	0.082318	0.068916	0.041411	0.103521	0.154729	0.411394	0.010436	0.301326	0.182078	-0.054444	0.096132	-0.0952	0.049843	0.035338	0.052288	0.045141	0.047482	0.092935	0.085124	0.049595	0.043951	0.046237	0.088627	0.216568
291006	0.107209	0.054534	0.094679	0.070915	0.151067	0.508061	0.059725	0.213525	0.117164	-0.064618	0.095937	-0.149471	0.044421	0.041957	0.042224	0.044543	0.043715	0.095067	0.083411	0.046975	0.042578	0.053721	0.101455	0.167051
292011	0.103812	0.044084	0.079635	0.08065	0.150293	0.519636	0.063741	0.211817	0.120599	-0.052589	0.069878	-0.138179	0.04656	0.044125	0.043811	0.048312	0.046481	0.094858	0.086326	0.041028	0.042794	0.057378	0.118202	0.158877
292012	0.103037	0.045521	0.08094	0.081573	0.151864	0.512835	0.061531	0.218987	0.120796	-0.057914	0.072306	-0.131619	0.045796	0.043618	0.04329	0.047649	0.045832	0.095216	0.085981	0.04269	0.042692	0.056582	0.112179	0.163993
293001	0.109035	0.061638	0.067999	0.067874	0.15972	0.502237	0.027773	0.231272	0.142531	-0.060193	0.12908	-0.107662	0.04719	0.037534	0.04585	0.043349	0.046487	0.092805	0.084655	0.040496	0.041437	0.048202	0.101001	0.172156
294001	0.111815	0.061139	0.066945	0.07209	0.162073	0.492165	0.030405	0.242287	0.141767	-0.064087	0.106679	-0.103062	0.047011	0.03853	0.045752	0.044363	0.046754	0.09406	0.084948	0.042876	0.041737	0.049651	0.101192	0.172927
294005	0.117297	0.06611	0.069628	0.070594	0.163552	0.471498	0.028217	0.251879	0.146266	-0.063918	0.085722	-0.108232	0.046144	0.038016	0.045985	0.043721	0.045609	0.094627	0.083503	0.047403	0.041972	0.048686	0.094125	0.173741
294009	0.118572	0.067093	0.072673	0.067425	0.163706	0.473029	0.028825	0.245791	0.144732	-0.061583	0.08499	-0.116941	0.045899	0.037791	0.045753	0.043198	0.045129	0.094321	0.082973	0.047149	0.041844	0.048361	0.092742	0.173151
294010	0.11415	0.067097	0.066684	0.073119	0.162521	0.464274	0.022649	0.257087	0.152522	-0.061443	0.091615	-0.105491	0.045552	0.036427	0.045951	0.042724	0.044848	0.092753	0.082469	0.046675	0.041455	0.046361	0.090318	0.17363
294020	0.120376	0.067956	0.080559	0.060336	0.163192	0.480921	0.032262	0.22967	0.138739	-0.057044	0.085352	-0.139613	0.045277	0.037574	0.044884	0.042284	0.04407	0.093754	0.081809	0.046557	0.04161	0.048215	0.091126	0.170995
294032	0.108535	0.066708	0.059602	0.076619	0.160809	0.466051	0.01648	0.262645	0.158574	-0.063437	0.10808	-0.078612	0.04737	0.03623	0.047986	0.043247	0.046494	0.09304	0.084475	0.044773	0.042068	0.046229	0.094108	0.182715
294038	0.108504	0.06751	0.059073	0.078195	0.160932	0.457968	0.01561	0.267359	0.161021	-0.062342	0.101298	-0.080971	0.046922	0.035858	0.047944	0.043007	0.04593	0.092722	0.083859	0.045886	0.042004	0.045677	0.09155	0.181854
294040	0.103944	0.068067	0.054149	0.081616	0.159009	0.454656	0.01373	0.272661	0.165754	-0.063562	0.108266	-0.063584	0.048715	0.036137	0.050038	0.043902	0.047525	0.093632	0.085504	0.045716	0.042894	0.046357	0.09505	0.192828
294041	0.111178	0.069654	0.061413	0.077075	0.163178	0.444113	0.015853	0.26607	0.162798	-0.056217	0.084175	-0.098736	0.046501	0.035417	0.048237	0.04273	0.044834	0.092572	0.082917	0.04752	0.042167	0.045003	0.087643	0.18209
294052	0.114401	0.061351	0.086093	0.067638	0.15738	0.496511	0.046253	0.226479	0.127369	-0.064848	0.088861	-0.138582	0.045441	0.040609	0.043784	0.04433	0.044774	0.095641	0.083691	0.047315	0.042359	0.052326	0.098901	0.169744
294054	0.114217	0.060758	0.070513	0.074284	0.162481	0.484556	0.036219	0.248507	0.138517	-0.067853	0.084341	-0.105467	0.04678	0.040254	0.045592	0.045649	0.046721	0.096146	0.085283	0.046874	0.04251	0.052139	0.101794	0.173231
294055	0.115696	0.064417	0.067998	0.072906	0.163287	0.474358	0.028979	0.253788	0.145528	-0.065775	0.087772	-0.103595	0.046378	0.038442	0.045963	0.044287	0.046099	0.094892	0.084081	0.047039	0.042052	0.049363	0.096294	0.173805
294057	0.11248	0.060652	0.067311	0.073162	0.162493	0.490582	0.032342	0.244254	0.140594	-0.065282	0.099842	-0.102416	0.047036	0.039109	0.045732	0.044884	0.0469	0.094682	0.085184	0.043739	0.041942	0.05053	0.102043	0.17299
294058	0.110958	0.063397	0.065486	0.072426	0.161615	0.484739	0.024573	0.247377	0.147306	-0.063344	0.110166	-0.098336	0.046703	0.037302	0.046019	0.043444	0.046248	0.093124	0.084211	0.043115	0.041517	0.047752	0.097111	0.174504
297002	0.093857	0.069994	0.055277	0.078404	0.152427	0.472088	0.015919	0.256257	0.165489	-0.062736	0.147888	-0.043328	0.05155	0.036847	0.05251	0.045306	0.050294	0.093907	0.086936	0.042787	0.044063	0.048311	0.103196	0.211254
297003	0.092269	0.069724	0.050148	0.087422	0.153816	0.449222	0.01278	0.275948	0.172054	-0.061788	0.12367	-0.055778	0.050517	0.036123	0.052179	0.044767	0.049144	0.093356	0.086112	0.045222	0.043768	0.047166	0.096316	0.210086
297017	0.084498	0.07071	0.048566	0.091594	0.15135	0.444079	0.012299	0.278346	0.174867	-0.059561	0.130135	-0.058511	0.050946	0.035964	0.052742	0.045085	0.049591	0.092789	0.085825	0.045133	0.043961	0.047483	0.094591	0.219201
297019	0.071026	0.072828	0.053418	0.093133	0.147176	0.44725	0.011054	0.267709	0.173662	-0.051967	0.151222	-0.058474	0.050334	0.035343	0.051866	0.044849	0.04893	0.090806	0.084167	0.043092	0.043432	0.047525	0.089353	0.225106
297022	0.091926	0.070984	0.062894	0.064379	0.148015	0.502566	0.021633	0.224204	0.157662	-0.058766	0.191938	-0.036213	0.052315	0.037391	0.052569	0.046193	0.050397	0.0936	0.086532	0.040514	0.044282	0.049436	0.108427	0.204402
297023	0.095383	0.069732	0.062806	0.063363	0.149597	0.504855	0.022222	0.224213	0.155958	-0.059418	0.18724	-0.042867	0.05218	0.037586	0.052146	0.046025	0.050318	0.093993	0.086879	0.040457	0.044179	0.04942	0.110314	0.200578
297025	0.084528	0.07101	0.050741	0.089016	0.150756	0.450428	0.012783	0.272143	0.173119	-0.059343	0.137422	-0.05452	0.050984	0.036002	0.05263	0.045029	0.049671	0.092589	0.085713	0.044264	0.043902	0.047614	0.095225	0.218594
297026	0.092719	0.069951	0.052147	0.08378	0.153083	0.459071	0.014135	0.267763	0.169371	-0.062559	0.134484	-0.049239	0.05111	0.036482	0.052473	0.045067	0.049854	0.093681	0.08661	0.04409	0.043957	0.047758	0.099588	0.212182
297028	0.077412	0.072772	0.053996	0.088144	0.147607	0.456065	0.013137	0.262963	0.171744	-0.056326	0.154226	-0.047051	0.051139	0.035871	0.052645	0.045233	0.049794	0.091775	0.085118	0.042903	0.043852	0.04805	0.093918	0.224054
297029	0.071771	0.073833	0.057371	0.087639	0.146029	0.459031	0.012388	0.25558	0.170289	-0.052275	0.164012	-0.044348	0.050575	0.035509	0.051966	0.045007	0.049115	0.090762	0.084159	0.041919	0.043469	0.047882	0.090986	0.223958
298002	0.058998	0.071418	0.048121	0.106043	0.147095	0.423917	0.007442	0.286154	0.178388	-0.044425	0.137512	-0.093521	0.049707	0.034895	0.051391	0.044973	0.0482	0.091022	0.084149	0.045211	0.043342	0.047021	0.084936	0.233967
298009	0.049509	0.069991	0.044027	0.116308	0.146646	0.406271	0.005209	0.300608	0.181132	-0.038231	0.12618	-0.129715	0.049802	0.034929	0.051806	0.045734	0.048189	0.092765	0.085462	0.047724	0.043821	0.046906	0.083986	0.246647
298018	0.059287	0.073709	0.055168	0.097571	0.144859	0.442487	0.008652	0.265981	0.172792	-0.044307	0.157076	-0.067424	0.049929	0.035039	0.051306	0.044963	0.04852	0.090775	0.084174	0.04266	0.043283	0.047551	0.08658	0.231774
298022	0.052174	0.072268	0.050405	0.107404	0.145152	0.42437	0.006297	0.28275	0.176457	-0.039932	0.142586	-0.092664	0.049842	0.034935	0.05146	0.045274	0.048435	0.091955	0.085091	0.044766	0.043538	0.047243	0.084833	0.239417
298023	0.061425	0.074001	0.056334	0.094886	0.144852	0.447321	0.009379	0.261756	0.171835	-0.045572	0.160635	-0.061375	0.049987	0.035096	0.051335	0.044931	0.048566	0.090568	0.084001	0.042243	0.043257	0.047627	0.087189	0.229854
298024	0.05231	0.071545	0.04838	0.109706	0.145847	0.419204	0.006151	0.28834	0.178103	-0.040106	0.137415	-0.100872	0.049772	0.034898	0.051489	0.045302	0.048303	0.09195	0.084976	0.045571	0.043542	0.047099	0.084523	0.24042
298025	0.043054	0.070813	0.049519	0.115363	0.145104	0.411798	0.003114	0.29081	0.176718	-0.03143	0.133276	-0.123468	0.049524	0.034872	0.051591	0.045615	0.048186	0.09396	0.086714	0.046401	0.043984	0.046453	0.082128	0.245357
310001	0.206613	-0.02246	0.159293	-0.069652	0.162867	0.055913	0.391824	0.141406	0.208072	0.156477	-0.021773	0.12313	0.044518	0.051829	0.036881	0.060447	0.046389	0.105402	0.098716	0.036902	0.04209	0.054325	0.130735	0.062287
320001	0.139929	0.01335	0.037938	-0.02294	0.209551	0.142827	0.363846	0.178459	0.194357	0.147035	0.131575	0.125592	0.042604	0.043644	0.033908	0.044296	0.033306	0.094045	0.083013	0.030364	0.043203	0.052508	0.107158	0.192892
321005	0.206664	-0.005365	0.126953	-0.090522	0.147464	0.010844	0.443812	0.173077	0.231664	0.166238	0.045534	0.092335	0.045791	0.050481	0.036664	0.056429	0.045083	0.109632	0.100031	0.035422	0.042382	0.053678	0.126563	0.120717
321008	0.211714	-0.009304	0.124507	-0.088924	0.168794	0.043487	0.415133	0.166467	0.218364	0.167987	0.040812	0.094942	0.046638	0.050628	0.036798	0.056463	0.043944	0.110327	0.100882	0.035521	0.042723	0.055349	0.126949	0.100756
321009	0.217905	-0.014693	0.130805	-0.098635	0.176413	0.053595	0.405001	0.162342	0.21409	0.161922	0.031442	0.122192	0.047428	0.051644	0.037437	0.059113	0.045678	0.111887	0.103741	0.036621	0.043238	0.056864	0.130353	0.079213
321012	0.212394	-0.010303	0.121384	-0.08724	0.180265	0.061338	0.400175	0.163362	0.210788	0.166633	0.038572	0.096569	0.046718	0.050432	0.03661	0.055865	0.042831	0.109757	0.100724	0.035432	0.042823	0.056205	0.127123	0.092207
322002	0.223323	-0.018743	0.129038	-0.100892	0.201524	0.085202	0.377806	0.154731	0.197891	0.154585	0.019143	0.12602	0.048478	0.052163	0.037553	0.059743	0.045269	0.112758	0.105754	0.037241	0.043873	0.059463	0.134999	0.069891
323003	0.220193	-0.019061	0.122509	-0.096211	0.21157	0.104029	0.365707	0.151843	0.188404	0.150412	0.023229	0.119243	0.048246	0.051875	0.037175	0.058163	0.043676	0.111817	0.105131	0.03693	0.043884	0.060374	0.13609	0.070372
323007	0.214929	-0.013081	0.119551	-0.090063	0.194906	0.082472	0.382869	0.158784	0.200912	0.1601	0.036046	0.108844	0.047049	0.050665	0.036615	0.056132	0.042389	0.10973	0.10162	0.035781	0.043189	0.05772	0.129216	0.078787
323019	0.227515	-0.023821	0.130938	-0.103667	0.218735	0.105685	0.361747	0.147902	0.185005	0.146355	0.004338	0.125628	0.049669	0.053165	0.037954	0.061119	0.046254	0.114542	0.108738	0.038164	0.044436	0.061907	0.141438	0.067254
323025	0.223513	-0.023138	0.126651	-0.099236	0.220328	0.114006	0.357348	0.147515	0.181507	0.145025	0.010951	0.121507	0.049132	0.052816	0.037628	0.059721	0.044993	0.113467	0.107765	0.037795	0.044255	0.062035	0.141258	0.068124
323027	0.220433	-0.024309	0.124034	-0.096771	0.223793	0.127395	0.348104	0.145462	0.176099	0.141882	0.0142	0.116703	0.049093	0.053038	0.037653	0.059416	0.044592	0.113572	0.108293	0.037917	0.044439	0.063189	0.144014	0.069393
323030	0.218076	-0.021953	0.120435	-0.095618	0.21879	0.124561	0.350679	0.147937	0.179764	0.145074	0.023617	0.113493	0.048716	0.052571	0.037501	0.058661	0.043885	0.113109	0.107169	0.037463	0.044476	0.062608	0.141659	0.072139
323032	0.218011	-0.019509	0.119075	-0.095637	0.213494	0.116018	0.356635	0.15071	0.18508	0.14952	0.027571	0.111325	0.048572	0.052187	0.037409	0.058285	0.043578	0.112905	0.106298	0.037115	0.044443	0.061817	0.139357	0.074425
323033	0.216936	-0.020552	0.118643	-0.094774	0.215876	0.121717	0.353001	0.14945	0.182159	0.147126	0.028156	0.111403	0.048493	0.052266	0.037389	0.058175	0.043475	0.112733	0.10641	0.037181	0.044442	0.06214	0.139956	0.073933
323034	0.216181	-0.021704	0.118077	-0.09537	0.217597	0.129282	0.346815	0.148279	0.17971	0.145321	0.028912	0.109036	0.048828	0.052667	0.037659	0.058737	0.04384	0.113668	0.107585	0.037519	0.044826	0.063219	0.142846	0.075775
323035	0.216254	-0.02356	0.11977	-0.094126	0.221938	0.133322	0.344842	0.146045	0.175446	0.141465	0.025058	0.112509	0.048686	0.052779	0.037523	0.058606	0.043806	0.112978	0.107487	0.037629	0.04452	0.063256	0.143043	0.072145
323037	0.216323	-0.028926	0.123376	-0.094872	0.230842	0.15222	0.328948	0.140212	0.165367	0.133012	0.015843	0.109763	0.050054	0.05448	0.038386	0.061035	0.045749	0.115648	0.111633	0.039175	0.045419	0.066808	0.154343	0.072682
324004	0.216937	-0.015007	0.11851	-0.092765	0.202552	0.095001	0.372564	0.155957	0.195265	0.156902	0.032926	0.109424	0.047732	0.051177	0.036887	0.056888	0.042679	0.110982	0.103279	0.036226	0.043725	0.059265	0.132605	0.076974
324006	0.211432	-0.01002	0.116518	-0.084486	0.18769	0.074912	0.38899	0.16168	0.20558	0.166618	0.040383	0.087148	0.046839	0.050228	0.036443	0.055045	0.041796	0.10953	0.10047	0.035234	0.043092	0.057034	0.127241	0.095726
324007	0.215338	-0.01313	0.117695	-0.090449	0.197267	0.088238	0.377677	0.158072	0.199173	0.160511	0.035943	0.103074	0.047473	0.05086	0.036759	0.056314	0.042377	0.110578	0.102386	0.0359	0.043572	0.05856	0.130814	0.081977
324008	0.212912	-0.011088	0.116349	-0.086607	0.191709	0.081544	0.382997	0.160243	0.202899	0.164803	0.038898	0.091223	0.047199	0.050511	0.036609	0.055543	0.041991	0.110188	0.101403	0.035509	0.04341	0.057862	0.128964	0.091778
324011	0.207978	-0.007204	0.114357	-0.078785	0.181852	0.066028	0.396299	0.16447	0.209833	0.171982	0.043756	0.064008	0.046506	0.049788	0.036204	0.053971	0.041277	0.108947	0.099012	0.034689	0.042871	0.056201	0.124943	0.117299
324012	0.209331	-0.008487	0.114232	-0.080862	0.185922	0.073209	0.390217	0.162879	0.206879	0.169789	0.04239	0.071639	0.046753	0.04999	0.036327	0.054368	0.041362	0.109351	0.099798	0.034932	0.043099	0.056875	0.12622	0.109101
324017	0.213058	-0.011649	0.115173	-0.087154	0.194976	0.087105	0.378683	0.159286	0.200531	0.163146	0.039559	0.092495	0.047287	0.050556	0.036615	0.055541	0.041837	0.110231	0.101613	0.035572	0.043553	0.058293	0.129509	0.090143
324022	0.209281	-0.008652	0.113043	-0.080686	0.187954	0.077336	0.386355	0.162419	0.205558	0.1699	0.042241	0.06858	0.04695	0.050069	0.036395	0.054403	0.04129	0.109694	0.100153	0.034993	0.043329	0.057397	0.126898	0.112211
324025	0.200007	-0.004133	0.106964	-0.068148	0.182905	0.06952	0.393334	0.166877	0.210173	0.176459	0.0524	0.048971	0.046106	0.049076	0.035759	0.051951	0.03981	0.107328	0.096572	0.033839	0.042993	0.056308	0.122024	0.157878
324026	0.211318	-0.010834	0.112436	-0.08474	0.194893	0.089272	0.376461	0.159853	0.200575	0.165168	0.041747	0.081141	0.047365	0.050444	0.036608	0.055111	0.041489	0.110408	0.101488	0.035425	0.043773	0.0586	0.129338	0.100889
324033	0.212523	-0.010853	0.117884	-0.086372	0.188764	0.075578	0.38846	0.161077	0.204917	0.164849	0.039189	0.095131	0.046864	0.050353	0.0365	0.055411	0.042044	0.10957	0.100787	0.035396	0.043079	0.057107	0.127717	0.089461
324034	0.206974	-0.006109	0.114969	-0.077611	0.177436	0.058017	0.403054	0.166072	0.21304	0.173585	0.045152	0.05901	0.046307	0.049668	0.036125	0.053762	0.041364	0.108706	0.098423	0.03452	0.042677	0.055563	0.124062	0.124874
324035	0.208665	-0.007646	0.116385	-0.080522	0.179875	0.061875	0.40025	0.164669	0.211021	0.170604	0.043514	0.072987	0.046352	0.049819	0.036213	0.054245	0.041582	0.108769	0.099012	0.034769	0.042673	0.055765	0.124824	0.109567
324037	0.205532	-0.005334	0.112723	-0.074927	0.178926	0.061156	0.399795	0.166312	0.212406	0.175509	0.045987	0.050022	0.04642	0.049599	0.036085	0.053359	0.041006	0.10874	0.09818	0.034371	0.042869	0.055966	0.123917	0.137507
324038	0.206666	-0.006243	0.112783	-0.076395	0.181513	0.065925	0.395715	0.165186	0.210443	0.174302	0.044442	0.053372	0.046587	0.049729	0.036182	0.053647	0.041074	0.109049	0.098772	0.034547	0.043005	0.056395	0.124733	0.130478
324040	0.20664	-0.006687	0.111531	-0.07633	0.184461	0.071643	0.390643	0.164411	0.208436	0.173873	0.044124	0.052912	0.046756	0.049789	0.036241	0.053666	0.040941	0.109261	0.099122	0.034622	0.043228	0.056972	0.125354	0.131295
324041	0.204724	-0.005685	0.110419	-0.073738	0.183081	0.069281	0.392856	0.165404	0.209582	0.175121	0.046442	0.048737	0.046521	0.049549	0.036079	0.053105	0.040611	0.108656	0.09825	0.034355	0.043101	0.056616	0.124114	0.140336
324043	0.199301	-0.006208	0.10304	-0.069104	0.190501	0.086335	0.379996	0.164579	0.204289	0.172549	0.053993	0.05317	0.046199	0.048949	0.035812	0.051731	0.039298	0.106958	0.096935	0.033985	0.043438	0.057341	0.122206	0.154402
324051	0.205022	-0.005605	0.111234	-0.074204	0.181754	0.06652	0.395533	0.165618	0.210379	0.174859	0.046588	0.049656	0.046395	0.049505	0.036033	0.053111	0.04067	0.10848	0.098065	0.034327	0.042941	0.056246	0.123745	0.136968
324052	0.207721	-0.008227	0.110987	-0.078696	0.188954	0.079727	0.384662	0.162587	0.204866	0.17026	0.044369	0.063182	0.046805	0.049854	0.036273	0.053872	0.040845	0.109238	0.099602	0.034804	0.043343	0.057407	0.126046	0.118334
324054	0.202885	-0.005469	0.108333	-0.071692	0.184735	0.072889	0.390205	0.16543	0.208489	0.174971	0.04877	0.048669	0.04638	0.049339	0.035959	0.052597	0.040168	0.108098	0.09769	0.03418	0.043137	0.056719	0.123346	0.14605
325008	0.197318	0.000271	0.114167	-0.07358	0.155932	0.017176	0.442724	0.175427	0.227484	0.170492	0.060455	0.078945	0.044731	0.04887	0.035399	0.052306	0.041397	0.10633	0.094939	0.033557	0.041824	0.052411	0.121918	0.161333
325009	0.19982	-0.002055	0.112288	-0.071034	0.167898	0.03965	0.420566	0.171207	0.220256	0.175211	0.057295	0.062848	0.045464	0.04904	0.035581	0.052249	0.040792	0.107103	0.095577	0.033648	0.04222	0.05386	0.121299	0.158489
325011	0.192423	0.00173	0.107903	-0.065263	0.163332	0.028469	0.434685	0.175107	0.223366	0.172019	0.067063	0.071025	0.044172	0.04809	0.034828	0.050568	0.039685	0.104228	0.092377	0.032733	0.041509	0.052075	0.119046	0.164803
326004	0.186048	0.004293	0.100934	-0.057124	0.16819	0.035207	0.431908	0.175993	0.220757	0.17166	0.073683	0.060785	0.043334	0.047167	0.034168	0.048823	0.038107	0.101675	0.089503	0.031832	0.041079	0.051394	0.116207	0.166468
326008	0.188768	0.0024	0.102213	-0.058648	0.171444	0.04277	0.422567	0.17414	0.219041	0.174503	0.071422	0.061418	0.044081	0.04772	0.034562	0.049512	0.03852	0.103177	0.090988	0.032232	0.041581	0.052536	0.117249	0.167562
326009	0.183717	0.004668	0.096452	-0.052872	0.174495	0.046671	0.421592	0.175355	0.217601	0.174084	0.075647	0.055144	0.043613	0.047201	0.034188	0.048489	0.037604	0.101714	0.089232	0.031628	0.041409	0.052258	0.115937	0.17041
326010	0.184088	0.004907	0.097603	-0.053931	0.172029	0.041848	0.426342	0.175859	0.218886	0.173036	0.07525	0.056408	0.043442	0.047116	0.034126	0.04851	0.037711	0.10153	0.089097	0.031623	0.041242	0.051821	0.115884	0.169118
326012	0.1849	0.000608	0.095322	-0.052549	0.184363	0.070304	0.397792	0.171271	0.211189	0.176847	0.073357	0.052924	0.044244	0.047408	0.034539	0.048554	0.037301	0.102175	0.090624	0.032093	0.042141	0.054243	0.115664	0.171376
326013	0.180234	0.003348	0.091104	-0.048088	0.183762	0.06603	0.404403	0.173474	0.212216	0.175549	0.079528	0.052933	0.043654	0.047003	0.034173	0.047763	0.036741	0.100945	0.08881	0.03149	0.041762	0.053368	0.114671	0.173437
326017	0.172607	0.003646	0.082464	-0.041823	0.189798	0.082182	0.395329	0.173146	0.207732	0.17205	0.088542	0.056364	0.042801	0.045929	0.03366	0.046157	0.035358	0.098081	0.086303	0.030829	0.041547	0.052924	0.111078	0.174456
326025	0.170944	0.005444	0.081266	-0.040566	0.187973	0.077096	0.401522	0.174281	0.208989	0.171058	0.091151	0.057838	0.04255	0.045771	0.033489	0.045957	0.035257	0.097746	0.085684	0.030586	0.041287	0.052399	0.110976	0.174048
326030	0.190755	0.000686	0.102485	-0.059234	0.176114	0.053049	0.411062	0.172142	0.216275	0.176977	0.068209	0.05924	0.044767	0.048164	0.034911	0.050036	0.03873	0.104378	0.092398	0.032603	0.042107	0.053882	0.11838	0.168889
327004	0.179594	0.009138	0.095669	-0.053259	0.162522	0.021435	0.450311	0.180752	0.224115	0.166644	0.075172	0.058566	0.042359	0.046528	0.033557	0.047832	0.037548	0.099472	0.087377	0.031125	0.040552	0.050094	0.11675	0.167655
327007	0.169331	0.011476	0.082066	-0.041382	0.175294	0.047486	0.432839	0.17948	0.216848	0.166703	0.090864	0.059949	0.041862	0.045561	0.032978	0.045871	0.0356	0.097026	0.084433	0.030064	0.040385	0.050278	0.11242	0.169633
327014	0.185832	0.005419	0.101669	-0.058472	0.163772	0.026105	0.440928	0.17776	0.223349	0.169987	0.071754	0.062208	0.043207	0.047208	0.034155	0.04904	0.038444	0.101691	0.089601	0.031858	0.041001	0.051032	0.117346	0.166721
327016	0.182022	0.007668	0.09796	-0.055139	0.163244	0.023644	0.446185	0.17955	0.223697	0.168146	0.073874	0.059147	0.042693	0.046777	0.033786	0.048283	0.037872	0.100319	0.088202	0.031396	0.040728	0.050462	0.116868	0.167572
327019	0.151341	0.018363	0.063894	-0.029575	0.180177	0.060679	0.434583	0.181498	0.21449	0.157806	0.114659	0.080432	0.040728	0.04454	0.032168	0.043939	0.034016	0.093732	0.081341	0.029074	0.040014	0.049628	0.110223	0.17058
327022	0.143826	0.015918	0.053622	-0.025403	0.191815	0.097593	0.407122	0.177346	0.205227	0.153689	0.130204	0.097127	0.040476	0.043565	0.03216	0.043018	0.033007	0.092045	0.080417	0.029119	0.040432	0.05038	0.106149	0.175142
328004	0.154017	0.009563	0.062637	-0.030307	0.194284	0.101175	0.394624	0.175188	0.2032	0.160174	0.114134	0.080252	0.041138	0.043961	0.032641	0.04371	0.03344	0.093328	0.081749	0.029562	0.040869	0.051224	0.106336	0.176159
328005	0.145753	0.011614	0.051228	-0.026436	0.19999	0.121264	0.3831	0.175315	0.198804	0.15372	0.126659	0.101462	0.041223	0.043582	0.032811	0.0434	0.03303	0.092653	0.081402	0.029684	0.041485	0.051633	0.105938	0.181638
328006	0.160646	0.006242	0.067486	-0.033552	0.197411	0.104408	0.384312	0.174047	0.20191	0.164544	0.104568	0.074021	0.042181	0.044866	0.033347	0.044798	0.034114	0.09548	0.083985	0.030261	0.041725	0.052732	0.10872	0.179798
328016	0.156563	0.007687	0.062878	-0.031335	0.198389	0.109154	0.383731	0.174506	0.200889	0.161648	0.11058	0.081071	0.041913	0.044492	0.033196	0.044384	0.033781	0.094654	0.083207	0.03007	0.041663	0.052435	0.107934	0.180688
328017	0.123173	0.021678	0.031173	-0.018481	0.198985	0.13612	0.390996	0.176139	0.198601	0.137673	0.15869	0.139103	0.039998	0.042719	0.032126	0.042031	0.032099	0.090174	0.0793	0.029474	0.041218	0.050451	0.10492	0.181075
328020	0.110745	0.027284	0.019263	-0.01528	0.20045	0.150052	0.389	0.17606	0.197868	0.12822	0.17432	0.161428	0.03999	0.042964	0.032283	0.041885	0.031938	0.090201	0.079511	0.029964	0.041904	0.050732	0.106532	0.18381
331001	0.189833	-0.050366	0.157594	0.002517	0.216129	0.173262	0.296625	0.093019	0.132733	0.081714	-0.106915	0.071158	0.050196	0.059047	0.03796	0.055532	0.047337	0.107103	0.105876	0.044423	0.046457	0.065472	0.160369	0.063145
335001	0.177762	-0.039387	0.14619	0.013013	0.197161	0.169877	0.298338	0.094839	0.140933	0.066317	-0.117459	0.061082	0.049806	0.058861	0.037247	0.056093	0.046522	0.104803	0.103403	0.044695	0.045805	0.065862	0.151751	0.065105
335003	0.176012	-0.036879	0.141691	0.009171	0.193042	0.16942	0.300511	0.097276	0.143883	0.060895	-0.12114	0.058466	0.050814	0.059487	0.037649	0.0582	0.047911	0.107543	0.105961	0.045455	0.046356	0.067699	0.154776	0.067507
335004	0.172826	-0.03613	0.143859	0.019111	0.189118	0.16764	0.298892	0.094356	0.144991	0.057494	-0.124129	0.056633	0.049701	0.05891	0.037066	0.05622	0.04639	0.103929	0.102418	0.044867	0.045613	0.065761	0.150735	0.065589
335005	0.167365	-0.032899	0.142699	0.027211	0.180504	0.165119	0.298716	0.092862	0.149707	0.047638	-0.131819	0.052036	0.04937	0.058836	0.036821	0.055885	0.045956	0.10234	0.100791	0.044895	0.045273	0.065215	0.149398	0.065621
335006	0.155497	-0.026017	0.143995	0.049442	0.163107	0.159515	0.296729	0.086396	0.160562	0.02873	-0.14581	0.044453	0.04732	0.05771	0.035709	0.052822	0.043301	0.095387	0.09427	0.043848	0.043654	0.062057	0.143112	0.063032
336001	0.147285	-0.018477	0.140864	0.058205	0.151803	0.156363	0.296228	0.085886	0.170252	0.012725	-0.153604	0.036945	0.047224	0.057627	0.035699	0.052886	0.043346	0.093872	0.093281	0.04396	0.043437	0.061957	0.142335	0.063129
336003	0.138593	-0.008575	0.142415	0.072653	0.136917	0.153972	0.293831	0.080266	0.18489	-0.007717	-0.167932	0.025625	0.045522	0.056695	0.035071	0.05084	0.041889	0.087207	0.088168	0.043179	0.042398	0.060327	0.137899	0.057937
350001	0.189778	-0.004121	0.090082	-0.058312	0.206127	0.115464	0.343077	0.170136	0.199308	0.173742	0.048372	0.055204	0.048692	0.049694	0.037328	0.053305	0.040282	0.109504	0.100548	0.035352	0.04653	0.061485	0.128074	0.193786
350002	0.201044	-0.011299	0.098553	-0.080584	0.207699	0.131679	0.327658	0.163551	0.19418	0.158587	0.040236	0.089283	0.051044	0.051397	0.038874	0.057936	0.04415	0.116126	0.108233	0.037761	0.048301	0.064965	0.135515	0.190257
350003	0.194601	-0.00592	0.095247	-0.065331	0.202836	0.111778	0.347006	0.167461	0.200292	0.173732	0.049667	0.060745	0.048861	0.05026	0.037407	0.054053	0.040895	0.110838	0.101865	0.03563	0.046371	0.06216	0.131048	0.188682
350004	0.195416	-0.005686	0.096666	-0.065423	0.201038	0.107061	0.351464	0.167181	0.20147	0.17559	0.050615	0.05868	0.048667	0.050372	0.03728	0.053934	0.040807	0.110786	0.101606	0.035473	0.046083	0.062024	0.131584	0.18684
350007	0.205826	-0.011542	0.10288	-0.083727	0.204897	0.12239	0.336362	0.161878	0.195969	0.163069	0.041316	0.083985	0.050937	0.05206	0.038806	0.058285	0.044209	0.117014	0.108797	0.037699	0.047809	0.065563	0.14104	0.184123
350008	0.207	-0.010171	0.104988	-0.081279	0.200439	0.108309	0.351023	0.161947	0.199164	0.169441	0.042769	0.070317	0.049811	0.051684	0.038048	0.056818	0.042927	0.115	0.10618	0.036695	0.046536	0.063823	0.138689	0.172259
350010	0.169977	-0.005716	0.071417	-0.043225	0.216674	0.157839	0.312586	0.176901	0.187556	0.146568	0.036269	0.058162	0.047732	0.045771	0.037041	0.050861	0.039028	0.103266	0.096235	0.033817	0.047115	0.056226	0.102119	0.204553
350018	0.184325	-0.004551	0.083532	-0.054183	0.21159	0.130464	0.331143	0.172607	0.194604	0.164474	0.039857	0.057151	0.048749	0.0485	0.037433	0.052856	0.040084	0.107935	0.09972	0.035235	0.047043	0.060049	0.119526	0.198831
350038	0.200652	-0.009288	0.09843	-0.076825	0.206223	0.122876	0.334479	0.165043	0.197031	0.165727	0.041442	0.075636	0.050649	0.051351	0.038528	0.057099	0.043331	0.115145	0.106876	0.037262	0.047816	0.064587	0.13666	0.190217
350041	0.200382	-0.009238	0.098206	-0.076526	0.206269	0.123067	0.334407	0.165128	0.196991	0.165654	0.041598	0.075623	0.05061	0.051294	0.038503	0.057012	0.043266	0.115005	0.106738	0.037226	0.047797	0.0645	0.136286	0.190294
350043	0.208891	-0.012094	0.106001	-0.085661	0.202702	0.115826	0.344344	0.160249	0.196489	0.164626	0.041406	0.079205	0.050398	0.05215	0.038499	0.058055	0.043864	0.116748	0.108276	0.037354	0.047094	0.064899	0.141577	0.167622
350045	0.202617	-0.009238	0.101076	-0.07697	0.202212	0.113202	0.346247	0.163629	0.198703	0.16895	0.045943	0.072591	0.049724	0.0512	0.03796	0.05607	0.042401	0.113853	0.105145	0.036519	0.046735	0.063601	0.136075	0.182802
350050	0.198984	-0.007183	0.099473	-0.070479	0.200287	0.106958	0.352044	0.165455	0.200931	0.173714	0.048747	0.063465	0.048955	0.050717	0.037462	0.054689	0.041373	0.111912	0.102848	0.035793	0.046145	0.062478	0.13334	0.183621
350051	0.201752	-0.007979	0.102056	-0.073559	0.198353	0.103256	0.356717	0.16413	0.201227	0.173076	0.047791	0.064899	0.048817	0.050817	0.037391	0.05486	0.041502	0.112153	0.102999	0.035758	0.045829	0.062237	0.133528	0.178791
350053	0.203386	-0.008271	0.103582	-0.075186	0.197343	0.101009	0.35907	0.163566	0.20154	0.173091	0.046294	0.063437	0.048795	0.050917	0.037388	0.055055	0.041654	0.112427	0.103211	0.035783	0.045696	0.062129	0.133856	0.174538
350055	0.206914	-0.01041	0.104725	-0.081617	0.200938	0.109936	0.349718	0.161791	0.198659	0.168523	0.043102	0.072073	0.049859	0.051678	0.038087	0.056882	0.042972	0.115074	0.106317	0.036753	0.046612	0.06391	0.138677	0.172447
351001	0.208012	-0.010101	0.106924	-0.081152	0.197369	0.099321	0.363904	0.160971	0.199874	0.16893	0.044063	0.063833	0.048404	0.050873	0.037184	0.055377	0.04171	0.112441	0.10327	0.035777	0.045108	0.061082	0.132881	0.142211
351003	0.209911	-0.011374	0.107802	-0.084504	0.199623	0.10497	0.357231	0.159964	0.198289	0.167304	0.041688	0.068884	0.049199	0.051539	0.037707	0.056678	0.042652	0.114429	0.105561	0.03644	0.045796	0.062583	0.137107	0.143473
351004	0.21241	-0.013009	0.109969	-0.088439	0.20122	0.107609	0.356153	0.158136	0.196299	0.164283	0.03965	0.073762	0.049324	0.051874	0.037828	0.057458	0.043116	0.115142	0.106598	0.036742	0.045761	0.062798	0.13897	0.126077
351005	0.214674	-0.015578	0.112272	-0.093314	0.204839	0.115409	0.350741	0.15556	0.1925	0.159385	0.036994	0.083159	0.049724	0.052496	0.038162	0.058766	0.043974	0.116376	0.108484	0.037332	0.045987	0.063763	0.142892	0.111228
351006	0.214587	-0.015044	0.111753	-0.092981	0.204011	0.115498	0.348016	0.156393	0.193716	0.16129	0.03594	0.079334	0.050266	0.052783	0.038497	0.059309	0.044499	0.117727	0.109657	0.037635	0.046541	0.064696	0.145067	0.125011
351007	0.211675	-0.024005	0.114476	-0.10198	0.2145	0.156943	0.315827	0.148567	0.178622	0.137958	0.035773	0.105197	0.052127	0.054825	0.040303	0.064196	0.048673	0.122779	0.116419	0.040343	0.048643	0.069481	0.157356	0.122635
351018	0.21115	-0.015048	0.108417	-0.091512	0.205196	0.126276	0.335208	0.157539	0.192702	0.157801	0.038967	0.091131	0.051217	0.052997	0.039192	0.060081	0.04549	0.119516	0.111562	0.038375	0.047862	0.066569	0.146745	0.15855
351019	0.197724	-0.018405	0.099879	-0.086903	0.208811	0.16037	0.307582	0.157501	0.184314	0.13458	0.041857	0.139798	0.051735	0.051813	0.03998	0.060437	0.047237	0.119	0.111974	0.039188	0.049635	0.066218	0.132166	0.187539
411001	0.145965	0.016701	0.173958	0.096678	0.098797	0.17436	0.282686	0.047015	0.237478	-0.070479	-0.248535	0.005804	0.04184	0.055455	0.033526	0.044777	0.036789	0.079845	0.081283	0.040566	0.039981	0.057204	0.124413	0.049336
421001	0.15929	0.05597	0.173263	0.124867	0.075956	0.172488	0.293049	0.025639	0.263053	-0.130287	-0.066934	-0.012093	0.04098	0.063539	0.037003	0.043514	0.037838	0.071468	0.075321	0.04675	0.045684	0.061527	0.03477	0.020203
422003	0.153	0.046708	0.173813	0.115695	0.079808	0.174019	0.287534	0.030061	0.260874	-0.118493	-0.109609	-0.017987	0.041389	0.061832	0.036403	0.043964	0.037974	0.072553	0.076293	0.045834	0.044813	0.060725	0.053893	0.023331
422004	0.152027	0.046726	0.173075	0.116655	0.07969	0.172482	0.288793	0.030478	0.260714	-0.118425	-0.099881	-0.017649	0.041375	0.061681	0.036436	0.04397	0.038111	0.072111	0.075961	0.045977	0.044833	0.060762	0.049759	0.0229
422005	0.151347	0.044771	0.173726	0.113804	0.080726	0.174321	0.286017	0.031142	0.260118	-0.115498	-0.120888	-0.020154	0.041493	0.061419	0.036262	0.044088	0.038032	0.072771	0.076523	0.045642	0.044599	0.060555	0.058845	0.024696
422009	0.155761	0.045314	0.175602	0.11143	0.080842	0.17839	0.284174	0.030823	0.260206	-0.116978	-0.143676	-0.018543	0.041298	0.061654	0.036084	0.043892	0.037447	0.073779	0.077163	0.044964	0.044424	0.060328	0.067879	0.025729
422010	0.154496	0.045626	0.174945	0.112911	0.080536	0.17672	0.28527	0.030527	0.260417	-0.117192	-0.131583	-0.018699	0.041334	0.061676	0.03619	0.043925	0.037656	0.07331	0.07683	0.045287	0.044545	0.060452	0.062995	0.024801
422024	0.153968	0.046615	0.174353	0.114834	0.079965	0.175172	0.286781	0.029999	0.260832	-0.11851	-0.117048	-0.017964	0.041347	0.061855	0.036339	0.043924	0.037826	0.072846	0.076487	0.045638	0.044741	0.060639	0.056957	0.023666
422025	0.149813	0.044505	0.172679	0.114643	0.080812	0.172303	0.28745	0.031975	0.259739	-0.115011	-0.109123	-0.020007	0.041493	0.061169	0.036294	0.044124	0.038235	0.072208	0.076114	0.045799	0.044608	0.060584	0.05397	0.024221
422026	0.15124	0.045431	0.17322	0.11512	0.080365	0.173062	0.287533	0.031125	0.260233	-0.116519	-0.109334	-0.01905	0.041435	0.061438	0.03633	0.044042	0.038108	0.07235	0.076176	0.045801	0.044681	0.060629	0.053905	0.023797
423003	0.156623	0.044833	0.176164	0.109836	0.081136	0.18004	0.282873	0.031175	0.260024	-0.11641	-0.15725	-0.018645	0.041332	0.061627	0.035993	0.043916	0.037285	0.074331	0.077588	0.044682	0.044325	0.060239	0.073544	0.027123
423004	0.159999	0.047851	0.177434	0.109115	0.079806	0.184709	0.279819	0.028679	0.262223	-0.120577	-0.177383	-0.017485	0.041774	0.062942	0.036331	0.044115	0.037118	0.075973	0.078971	0.044896	0.044958	0.060758	0.083085	0.028528
423009	0.161923	0.045295	0.178345	0.10325	0.08078	0.190988	0.275479	0.029454	0.262049	-0.117095	-0.236078	-0.011744	0.042328	0.062336	0.036053	0.044488	0.036731	0.078987	0.081315	0.043782	0.044628	0.060528	0.113332	0.03889
423017	0.161325	0.046027	0.178196	0.105018	0.080599	0.188697	0.27711	0.029745	0.261776	-0.118365	-0.213501	-0.01519	0.04202	0.062476	0.036096	0.044283	0.036818	0.077625	0.080248	0.044104	0.044671	0.060532	0.100784	0.034964
423028	0.161561	0.045378	0.178266	0.104001	0.080927	0.189535	0.276642	0.0301	0.261525	-0.117519	-0.222704	-0.013826	0.042061	0.062254	0.036012	0.044321	0.036741	0.078039	0.080553	0.043854	0.04455	0.060438	0.105634	0.036645
423034	0.161972	0.047649	0.178233	0.106177	0.080063	0.188706	0.277424	0.028937	0.262392	-0.120638	-0.204717	-0.015358	0.042003	0.062935	0.03625	0.044232	0.036845	0.077372	0.080059	0.044381	0.044924	0.06071	0.096333	0.032841
423036	0.162977	0.047084	0.17852	0.10406	0.080291	0.191422	0.275802	0.028925	0.262675	-0.119999	-0.226532	-0.012366	0.042263	0.06282	0.036196	0.044396	0.036707	0.078613	0.081026	0.044002	0.044894	0.060684	0.108028	0.037058
423038	0.164163	0.048495	0.178675	0.103776	0.079529	0.193789	0.274239	0.027354	0.264207	-0.121691	-0.237904	-0.010107	0.042672	0.063445	0.036413	0.044612	0.036723	0.079756	0.081975	0.044176	0.045297	0.061003	0.114929	0.039076
423040	0.162603	0.046159	0.178455	0.103309	0.080433	0.19191	0.275054	0.028815	0.262685	-0.118348	-0.237855	-0.010998	0.042443	0.062638	0.036154	0.044536	0.036723	0.079288	0.081566	0.043875	0.044815	0.060663	0.114499	0.039168
423041	0.164091	0.047676	0.178559	0.103056	0.079805	0.194529	0.273599	0.026995	0.264315	-0.120348	-0.249795	-0.006715	0.042905	0.063299	0.036385	0.04478	0.036713	0.080654	0.082658	0.044024	0.045242	0.060992	0.12198	0.041488
423043	0.164917	0.048769	0.178658	0.103155	0.079507	0.195395	0.273437	0.026681	0.264815	-0.122092	-0.248118	-0.006578	0.042917	0.063611	0.036471	0.044755	0.036681	0.080633	0.082651	0.044105	0.045425	0.061097	0.121027	0.041126
423044	0.166498	0.048466	0.178585	0.102327	0.080522	0.197234	0.273648	0.025824	0.265196	-0.12296	-0.255631	0.002695	0.043213	0.063686	0.036499	0.044941	0.036507	0.081909	0.083533	0.043854	0.045518	0.061093	0.12541	0.04437
423046	0.165218	0.051362	0.178669	0.106769	0.079448	0.191671	0.277047	0.027646	0.263466	-0.126301	-0.201878	-0.012338	0.042013	0.06383	0.036498	0.04412	0.036648	0.077669	0.080256	0.044484	0.045403	0.06099	0.095067	0.030901
423058	0.164762	0.049929	0.178767	0.104748	0.079181	0.193617	0.274737	0.027072	0.264463	-0.12385	-0.2271	-0.011254	0.042561	0.063803	0.036514	0.044497	0.03672	0.079241	0.081572	0.044384	0.045473	0.061106	0.108937	0.036785
423060	0.165846	0.050931	0.178833	0.104162	0.078722	0.195844	0.273424	0.026033	0.265634	-0.125146	-0.238183	-0.008764	0.042891	0.064263	0.036661	0.044674	0.036705	0.080224	0.082373	0.044445	0.045775	0.061331	0.115506	0.038908
423062	0.164748	0.049275	0.178752	0.103971	0.079421	0.194187	0.274365	0.027265	0.264365	-0.122994	-0.234623	-0.009991	0.042626	0.063623	0.036457	0.044557	0.036686	0.079607	0.081849	0.044215	0.04539	0.061046	0.11306	0.038308
423063	0.166411	0.049855	0.178701	0.102678	0.07957	0.197394	0.273125	0.026238	0.265417	-0.124214	-0.251942	-0.002825	0.043022	0.063919	0.036549	0.044782	0.036564	0.081099	0.082976	0.044031	0.045626	0.061186	0.123293	0.041997
423065	0.167732	0.051016	0.178701	0.102459	0.079526	0.199117	0.272863	0.025698	0.266124	-0.126375	-0.253733	0.000209	0.043136	0.064299	0.036652	0.044815	0.036481	0.081472	0.083245	0.044043	0.045868	0.061309	0.124437	0.042615
424004	0.160396	0.043781	0.178062	0.103508	0.0814	0.188685	0.276622	0.030784	0.260797	-0.11491	-0.227482	-0.014152	0.042055	0.06181	0.035875	0.044362	0.036779	0.078101	0.0806	0.043696	0.044294	0.060281	0.108213	0.03761
424005	0.159441	0.043133	0.177892	0.103772	0.081466	0.1877	0.276772	0.030959	0.260552	-0.113716	-0.225448	-0.015459	0.042051	0.061682	0.035847	0.044382	0.036861	0.077926	0.080482	0.043763	0.044222	0.060252	0.107163	0.037411
424011	0.159168	0.043519	0.177845	0.104428	0.081196	0.187155	0.276981	0.030649	0.260829	-0.114237	-0.219497	-0.016729	0.042052	0.06185	0.035915	0.044377	0.036931	0.077668	0.080305	0.043959	0.044326	0.060333	0.103994	0.036533
424012	0.15846	0.043256	0.177679	0.104869	0.081233	0.186215	0.277347	0.030786	0.260659	-0.113759	-0.214408	-0.017928	0.042004	0.061788	0.035907	0.044357	0.036999	0.077329	0.080051	0.044052	0.044295	0.060315	0.10125	0.035839
424013	0.15764	0.043381	0.177445	0.105784	0.081096	0.185029	0.277855	0.030634	0.260715	-0.113798	-0.205464	-0.019482	0.04196	0.061845	0.035952	0.044331	0.03711	0.076839	0.079689	0.044271	0.044347	0.060357	0.096571	0.034423
424018	0.155993	0.041256	0.177106	0.10505	0.081873	0.183989	0.277792	0.03175	0.259579	-0.110361	-0.21075	-0.020377	0.041923	0.061221	0.035753	0.044361	0.037154	0.076803	0.079656	0.044029	0.043994	0.060118	0.099254	0.035666
424019	0.154349	0.040165	0.176572	0.105391	0.082524	0.182099	0.278732	0.032861	0.258504	-0.108547	-0.201781	-0.02189	0.041725	0.060745	0.035619	0.044263	0.037239	0.075994	0.079005	0.043986	0.043749	0.059907	0.094368	0.034632
424021	0.152596	0.039419	0.175994	0.105994	0.082946	0.180354	0.279471	0.033521	0.257805	-0.107168	-0.192363	-0.023443	0.041632	0.060416	0.035563	0.044228	0.037384	0.07533	0.078494	0.044073	0.043624	0.059799	0.089657	0.033687
424022	0.154776	0.041074	0.176527	0.106166	0.0823	0.181675	0.279564	0.032658	0.258777	-0.110182	-0.191992	-0.021598	0.041626	0.060909	0.035686	0.04418	0.037244	0.075565	0.078648	0.044123	0.043859	0.059955	0.089418	0.033036
424023	0.155632	0.04253	0.176515	0.107308	0.081838	0.181386	0.280549	0.032056	0.259359	-0.112671	-0.180604	-0.020636	0.041539	0.061234	0.035808	0.044094	0.037244	0.075184	0.078321	0.044328	0.044058	0.060075	0.083997	0.030912
424024	0.154807	0.043141	0.175933	0.109002	0.081621	0.17954	0.2821	0.031817	0.259491	-0.113578	-0.163574	-0.020606	0.04144	0.061257	0.035894	0.044028	0.037397	0.074424	0.077715	0.044621	0.044154	0.060136	0.076341	0.028597
424026	0.153328	0.04302	0.175289	0.110097	0.081624	0.177842	0.283072	0.031899	0.259375	-0.113227	-0.15231	-0.02115	0.041434	0.061128	0.035939	0.04404	0.037586	0.073888	0.077319	0.044852	0.044182	0.060168	0.071568	0.027589
424030	0.153014	0.040496	0.175869	0.107041	0.082627	0.179691	0.280599	0.033203	0.258212	-0.109134	-0.179906	-0.022837	0.041531	0.060605	0.035655	0.044143	0.037411	0.074829	0.078076	0.044263	0.043769	0.059872	0.083661	0.031742
424031	0.157365	0.042448	0.177442	0.105036	0.081428	0.185219	0.277505	0.031079	0.260297	-0.112354	-0.212593	-0.019147	0.041988	0.061585	0.035858	0.04437	0.03708	0.077118	0.0799	0.04408	0.044191	0.060255	0.100292	0.035737
425002	0.162909	0.045173	0.178376	0.102296	0.080999	0.193241	0.274286	0.028178	0.262785	-0.116915	-0.254192	-0.004774	0.042798	0.062482	0.036129	0.044779	0.036668	0.080717	0.08263	0.043629	0.044759	0.060652	0.124269	0.0426
425004	0.162606	0.045367	0.178383	0.102555	0.080843	0.192533	0.274664	0.028826	0.262466	-0.117116	-0.247842	-0.007954	0.042571	0.06241	0.036087	0.044632	0.036678	0.079942	0.082041	0.04366	0.044697	0.060592	0.12032	0.04091
425006	0.160684	0.042288	0.178054	0.101878	0.082099	0.190651	0.27521	0.030122	0.260714	-0.112396	-0.253604	-0.006636	0.042524	0.061515	0.03581	0.044684	0.036702	0.080093	0.0821	0.043305	0.044156	0.060247	0.123596	0.042284
425007	0.15837	0.040854	0.177611	0.102551	0.082486	0.187294	0.276615	0.032149	0.259165	-0.109904	-0.238085	-0.013265	0.042045	0.060939	0.035594	0.044428	0.036814	0.07835	0.080754	0.043323	0.043773	0.059958	0.11423	0.039197
425010	0.154209	0.039317	0.176578	0.104664	0.082866	0.182371	0.278355	0.033315	0.258024	-0.107108	-0.209541	-0.021294	0.041744	0.060507	0.03552	0.044292	0.037191	0.076309	0.079236	0.043778	0.043585	0.059802	0.098419	0.035707
425011	0.152412	0.038954	0.175985	0.105624	0.08314	0.180455	0.279223	0.033791	0.257518	-0.106327	-0.196198	-0.023455	0.041638	0.060286	0.03551	0.044241	0.037366	0.075453	0.078588	0.043974	0.043536	0.059741	0.091544	0.034257
425012	0.150475	0.039022	0.175201	0.107011	0.083264	0.178317	0.280365	0.033997	0.257313	-0.106332	-0.178762	-0.025083	0.041601	0.06018	0.035582	0.044237	0.037619	0.074575	0.077944	0.044317	0.04361	0.059781	0.083316	0.03238
425013	0.151029	0.039993	0.175169	0.107806	0.082875	0.178024	0.281148	0.033542	0.257841	-0.108092	-0.17056	-0.02428	0.041553	0.060398	0.035675	0.044187	0.037631	0.074309	0.077718	0.044476	0.043759	0.059875	0.079538	0.031015
425014	0.151978	0.040648	0.175466	0.107896	0.082519	0.178667	0.281043	0.032986	0.258356	-0.109248	-0.171829	-0.023612	0.041569	0.060643	0.035732	0.044177	0.037568	0.074491	0.077848	0.044504	0.043864	0.059956	0.080108	0.03083
425016	0.147846	0.038533	0.174091	0.107901	0.083728	0.17617	0.281037	0.03467	0.256727	-0.10523	-0.165783	-0.026857	0.041658	0.059954	0.035638	0.044328	0.037939	0.073893	0.077502	0.044615	0.043645	0.059825	0.077731	0.031498
425020	0.148339	0.037927	0.17452	0.107015	0.083901	0.177144	0.280209	0.03481	0.256433	-0.104151	-0.176716	-0.026815	0.041657	0.05984	0.035533	0.044319	0.037806	0.074323	0.077811	0.044369	0.043494	0.059716	0.082603	0.032751
425023	0.147409	0.03744	0.174202	0.106957	0.084199	0.176707	0.280027	0.035166	0.256028	-0.103125	-0.176729	-0.027586	0.041696	0.059704	0.035515	0.044367	0.03789	0.074263	0.077799	0.044386	0.043448	0.059698	0.082757	0.033008
425027	0.164438	0.044653	0.178474	0.101848	0.082154	0.194392	0.27498	0.027263	0.262932	-0.11775	-0.256154	0.003816	0.043058	0.062557	0.03617	0.044949	0.0365	0.08184	0.083392	0.043431	0.044837	0.060639	0.125382	0.04546
425029	0.165719	0.046971	0.178552	0.10209	0.081177	0.196154	0.274194	0.026446	0.26428	-0.120956	-0.255873	0.003143	0.043133	0.063215	0.036361	0.044931	0.036494	0.081847	0.083447	0.043666	0.045237	0.060901	0.12537	0.044744
425039	0.161931	0.044044	0.178255	0.102183	0.081377	0.19206	0.274695	0.029047	0.261919	-0.115104	-0.253057	-0.006205	0.042649	0.062077	0.035995	0.044717	0.036688	0.080331	0.082317	0.043509	0.044505	0.060481	0.123429	0.042163
425040	0.161223	0.043634	0.178165	0.102377	0.081486	0.190853	0.275288	0.029984	0.261254	-0.114426	-0.246569	-0.009233	0.042396	0.061832	0.035897	0.04457	0.036704	0.079511	0.081679	0.043482	0.044338	0.060348	0.119369	0.040617
425047	0.165438	0.04588	0.178518	0.101993	0.08177	0.195527	0.274686	0.026494	0.263835	-0.119743	-0.256021	0.004982	0.043161	0.062983	0.036301	0.044983	0.036477	0.082052	0.08357	0.043562	0.045103	0.060806	0.125408	0.045583
426001	0.144517	0.035224	0.172856	0.106128	0.08586	0.175068	0.279791	0.037623	0.253538	-0.0984	-0.178828	-0.028876	0.041656	0.058864	0.035285	0.044426	0.038056	0.073952	0.077599	0.044113	0.043032	0.059396	0.084192	0.03379
426009	0.140672	0.033829	0.169293	0.105344	0.088225	0.171413	0.280667	0.041689	0.25015	-0.09453	-0.162592	-0.029981	0.041679	0.058107	0.035283	0.04467	0.038631	0.072963	0.077003	0.044126	0.042921	0.059328	0.078119	0.03334
426010	0.14132	0.032544	0.171102	0.104595	0.087853	0.173834	0.278719	0.040474	0.250407	-0.092011	-0.190215	-0.029115	0.041756	0.058088	0.035056	0.044625	0.03827	0.074151	0.077816	0.043743	0.042603	0.059166	0.091146	0.034784
426012	0.139556	0.030802	0.169667	0.103368	0.089464	0.172797	0.278347	0.042766	0.247934	-0.087753	-0.195192	-0.028727	0.041784	0.057568	0.034904	0.044757	0.038423	0.074206	0.077901	0.043482	0.042325	0.059008	0.094961	0.035408
426023	0.138045	0.031493	0.166828	0.103386	0.090848	0.169721	0.280186	0.045288	0.246393	-0.088641	-0.170695	-0.029339	0.041786	0.057454	0.035133	0.044916	0.038872	0.073132	0.077216	0.043791	0.042598	0.059166	0.083668	0.034118
426025	0.135832	0.028458	0.164708	0.100982	0.093666	0.168481	0.279519	0.048831	0.242266	-0.081342	-0.186016	-0.027904	0.041922	0.056829	0.034902	0.045171	0.038998	0.073721	0.077732	0.04334	0.042178	0.058966	0.093809	0.035598
426031	0.141748	0.033158	0.171289	0.105003	0.087491	0.173844	0.279037	0.040001	0.251005	-0.093416	-0.185663	-0.02932	0.041736	0.058236	0.035121	0.044592	0.038267	0.073999	0.077699	0.043857	0.042714	0.059226	0.088614	0.034438
427008	0.132863	0.015599	0.159544	0.092878	0.105185	0.16419	0.280801	0.059053	0.226197	-0.055289	-0.221553	-0.012642	0.042694	0.055563	0.034108	0.046332	0.039249	0.077445	0.080745	0.042068	0.040997	0.058465	0.128413	0.045185
427015	0.140053	0.026849	0.171241	0.101116	0.09044	0.174728	0.276947	0.043185	0.246375	-0.08097	-0.235287	-0.023425	0.041966	0.057019	0.034426	0.044845	0.038005	0.07632	0.079367	0.042629	0.041615	0.058626	0.117507	0.03998
427018	0.134872	0.02324	0.164828	0.097932	0.096443	0.169187	0.277805	0.051027	0.237987	-0.070601	-0.221908	-0.023452	0.042161	0.056185	0.034371	0.045438	0.038826	0.075654	0.079213	0.04254	0.041426	0.058623	0.117518	0.040077
431001	0.169562	0.059067	0.178658	0.111969	0.078154	0.192228	0.278971	0.024796	0.264489	-0.136681	-0.166626	-0.010506	0.041697	0.065626	0.037055	0.043757	0.03658	0.076783	0.079546	0.045252	0.046285	0.061586	0.078684	0.024024
441001	0.171491	0.046701	0.178066	0.101215	0.083705	0.19964	0.277738	0.023868	0.26623	-0.1261	-0.256027	0.020865	0.043118	0.064004	0.036569	0.045083	0.035966	0.082342	0.083595	0.043357	0.045873	0.06102	0.124767	0.047065
441002	0.169409	0.045274	0.178367	0.101026	0.083953	0.198051	0.277306	0.025285	0.264479	-0.12287	-0.256075	0.018	0.043032	0.063229	0.036358	0.045015	0.036036	0.082253	0.083517	0.043145	0.045367	0.060739	0.124786	0.047097
441004	0.167761	0.041688	0.178431	0.101037	0.085179	0.19507	0.278636	0.025821	0.262747	-0.117949	-0.2563	0.017637	0.042939	0.062452	0.036168	0.045089	0.036082	0.08221	0.083445	0.042922	0.044879	0.060462	0.12496	0.047606
441010	0.173861	0.045329	0.177564	0.100457	0.085271	0.200754	0.280323	0.023566	0.266586	-0.127296	-0.256054	0.025879	0.042888	0.064053	0.036542	0.044991	0.035684	0.081963	0.083179	0.043068	0.046015	0.060934	0.124162	0.046637
441014	0.16949	0.047437	0.178374	0.101452	0.082686	0.199001	0.275916	0.02481	0.26554	-0.124888	-0.255844	0.015693	0.043226	0.063765	0.036511	0.045042	0.036147	0.082491	0.083786	0.04346	0.045661	0.060991	0.124997	0.046903
442001	0.172396	0.04883	0.178021	0.101026	0.083168	0.201722	0.276873	0.02399	0.266875	-0.129047	-0.255639	0.021239	0.043132	0.064389	0.036647	0.044999	0.035915	0.082284	0.083557	0.043423	0.04611	0.061132	0.124552	0.046675
442003	0.172374	0.051118	0.178063	0.101526	0.081796	0.202595	0.275289	0.023512	0.267883	-0.130977	-0.25531	0.018601	0.043361	0.064983	0.036816	0.045045	0.036052	0.082583	0.083888	0.043779	0.046416	0.061413	0.124834	0.046526
442006	0.170039	0.051718	0.178489	0.102063	0.080361	0.201351	0.27344	0.024477	0.267175	-0.129186	-0.25505	0.009486	0.04339	0.06477	0.036779	0.044962	0.036292	0.082391	0.083862	0.043969	0.046205	0.061425	0.125119	0.045006
510001	0.184358	0.039159	0.172362	0.095716	0.092054	0.211091	0.292074	0.022621	0.270647	-0.135723	-0.255211	0.042973	0.042201	0.065306	0.036501	0.044269	0.034589	0.080255	0.081521	0.04236	0.047424	0.060973	0.120843	0.044188
510005	0.186326	0.039864	0.171244	0.095589	0.091301	0.212775	0.293097	0.021016	0.273422	-0.139152	-0.255949	0.044251	0.042491	0.066721	0.036778	0.0444	0.03466	0.080585	0.081914	0.042901	0.048246	0.061538	0.121197	0.04422
510008	0.185295	0.035688	0.171384	0.094365	0.094745	0.213652	0.295042	0.023428	0.269808	-0.134894	-0.254221	0.046037	0.041883	0.064812	0.036305	0.043975	0.034297	0.079544	0.080866	0.041903	0.047339	0.060658	0.11965	0.043629
510009	0.187256	0.035558	0.170032	0.09363	0.095282	0.218228	0.29625	0.022788	0.271635	-0.138882	-0.254217	0.048866	0.041949	0.06584	0.036434	0.043907	0.03419	0.079346	0.080776	0.042173	0.048037	0.060964	0.119225	0.043308
510010	0.185871	0.037004	0.171136	0.094272	0.094603	0.216176	0.294229	0.023483	0.270284	-0.137471	-0.254146	0.047069	0.041877	0.065168	0.036339	0.043926	0.034241	0.079402	0.080749	0.041999	0.04756	0.060724	0.119433	0.043457
510013	0.187483	0.037601	0.170149	0.093913	0.094368	0.219326	0.294786	0.02261	0.272215	-0.14114	-0.254532	0.048842	0.042039	0.06627	0.036521	0.043958	0.034233	0.079451	0.080877	0.042377	0.048229	0.06111	0.119421	0.043343
510014	0.18835	0.03705	0.169495	0.093499	0.094655	0.221128	0.295724	0.022229	0.273072	-0.142571	-0.254699	0.050054	0.042093	0.066785	0.036591	0.043949	0.034204	0.079408	0.080894	0.042522	0.048563	0.061281	0.1193	0.043249
510021	0.187411	0.031254	0.169124	0.092294	0.098624	0.221512	0.299045	0.02403	0.269905	-0.136839	-0.252678	0.05162	0.041552	0.064966	0.036148	0.043554	0.03387	0.078477	0.079985	0.041597	0.047764	0.060476	0.117787	0.042765
510022	0.187527	0.033525	0.169372	0.092658	0.097522	0.222267	0.297326	0.023863	0.270449	-0.139078	-0.253119	0.051372	0.041637	0.065342	0.036227	0.043613	0.033922	0.078596	0.080087	0.041791	0.047912	0.060604	0.118041	0.042817
510023	0.187849	0.031328	0.16876	0.09208	0.098792	0.223376	0.299102	0.023948	0.270313	-0.138232	-0.252677	0.052467	0.04156	0.065253	0.036174	0.043523	0.033833	0.078378	0.079923	0.041677	0.047957	0.060543	0.117621	0.042668
510033	0.189347	0.030206	0.167487	0.091383	0.099041	0.22687	0.300902	0.022985	0.272289	-0.141111	-0.253233	0.054379	0.041754	0.066451	0.036366	0.043569	0.033841	0.078445	0.080133	0.042091	0.048705	0.06099	0.117623	0.042602
511001	0.184539	0.046179	0.172852	0.098008	0.087071	0.209808	0.287406	0.019803	0.27447	-0.1407	-0.256984	0.039045	0.043007	0.067522	0.037088	0.044846	0.035131	0.081659	0.082923	0.043674	0.048378	0.062011	0.122946	0.045162
511003	0.185438	0.044205	0.17225	0.096705	0.089246	0.212841	0.289192	0.021085	0.273449	-0.141317	-0.256169	0.042311	0.042646	0.066989	0.036881	0.044538	0.034819	0.080898	0.08219	0.043181	0.04824	0.061659	0.121778	0.044495
511008	0.184518	0.050386	0.173312	0.098796	0.085303	0.211408	0.284248	0.019571	0.275185	-0.14413	-0.257001	0.038153	0.043213	0.068244	0.037265	0.04496	0.035261	0.081931	0.083213	0.044055	0.048668	0.062285	0.123351	0.045343
512001	0.18443	0.044481	0.172716	0.097784	0.087676	0.208823	0.288626	0.019802	0.274192	-0.139058	-0.256984	0.039107	0.042951	0.067243	0.03703	0.044822	0.035105	0.08161	0.082865	0.043545	0.048256	0.06192	0.122869	0.045155
512003	0.181031	0.04877	0.174882	0.099486	0.085411	0.207407	0.282981	0.020826	0.272228	-0.138231	-0.256474	0.034221	0.043053	0.066625	0.037003	0.044958	0.035368	0.081903	0.083139	0.043628	0.047693	0.061761	0.12355	0.045714
512005	0.178102	0.049536	0.176267	0.100419	0.084333	0.205402	0.280333	0.021566	0.27049	-0.1355	-0.256098	0.030154	0.043112	0.065936	0.036932	0.045033	0.035573	0.082105	0.083345	0.04361	0.047184	0.061586	0.124014	0.046183
512007	0.176835	0.04486	0.176535	0.099662	0.086362	0.202747	0.282795	0.022769	0.268096	-0.130083	-0.256098	0.030324	0.042789	0.064595	0.03662	0.044905	0.035446	0.081721	0.082918	0.043004	0.046461	0.061056	0.123623	0.046121
515001	0.182878	0.041853	0.173212	0.09795	0.088272	0.20546	0.28951	0.020052	0.272775	-0.134449	-0.256892	0.037362	0.042875	0.06634	0.03689	0.044846	0.03516	0.081663	0.082875	0.043283	0.047736	0.061654	0.123035	0.045419
515003	0.181251	0.03899	0.173911	0.097459	0.089895	0.203817	0.290319	0.021694	0.269927	-0.130103	-0.256208	0.037018	0.042546	0.064903	0.036586	0.044679	0.035041	0.08123	0.082409	0.042654	0.046948	0.061082	0.122519	0.045318
515007	0.184099	0.033272	0.171907	0.094331	0.095483	0.210231	0.296189	0.023898	0.268226	-0.130412	-0.254047	0.044745	0.041784	0.063934	0.036168	0.043976	0.034322	0.079572	0.080851	0.041588	0.046818	0.06039	0.11972	0.043813
515009	0.18286	0.033692	0.172739	0.09487	0.094728	0.20775	0.295092	0.024063	0.267438	-0.128581	-0.254378	0.042794	0.041829	0.063588	0.036147	0.044077	0.034443	0.079814	0.081042	0.041575	0.046514	0.060322	0.120196	0.044124
515010	0.183112	0.035103	0.172575	0.096017	0.09231	0.20492	0.294618	0.02172	0.270173	-0.129366	-0.255708	0.040395	0.042348	0.064807	0.036505	0.044474	0.034796	0.08079	0.082007	0.042327	0.047092	0.060988	0.121652	0.044814
515014	0.178449	0.043046	0.175554	0.099202	0.087166	0.20243	0.285323	0.021794	0.269307	-0.130082	-0.256482	0.032198	0.042809	0.064935	0.036677	0.044919	0.035375	0.081756	0.082933	0.043046	0.046736	0.061191	0.123543	0.046012
515021	0.18588	0.025739	0.169407	0.091547	0.101925	0.218296	0.302241	0.025674	0.266243	-0.128817	-0.250895	0.051499	0.04113	0.063031	0.035759	0.043306	0.033685	0.077967	0.079439	0.040713	0.046768	0.059733	0.116873	0.042625
516001	0.188187	0.014935	0.164053	0.087905	0.110058	0.239775	0.309269	0.026144	0.26718	-0.132444	-0.247002	0.061388	0.040883	0.064344	0.035623	0.042651	0.033083	0.07632	0.078375	0.040818	0.048232	0.059757	0.113911	0.041516
516003	0.188344	0.018319	0.16577	0.089343	0.106297	0.227714	0.308978	0.024795	0.268432	-0.130266	-0.249022	0.057087	0.041204	0.064353	0.035878	0.043097	0.033452	0.077471	0.079312	0.040995	0.047976	0.060156	0.115655	0.042117
518048	0.17767	0.02472	0.174872	0.094968	0.096795	0.195518	0.298077	0.025554	0.261152	-0.112236	-0.254117	0.037458	0.041761	0.06109	0.035817	0.044307	0.034771	0.080353	0.081423	0.04086	0.044807	0.059645	0.121283	0.045468
518050	0.178157	0.028999	0.174738	0.096178	0.09408	0.196732	0.295359	0.02391	0.264153	-0.116951	-0.255142	0.036027	0.042096	0.062259	0.036084	0.044521	0.034956	0.080842	0.081931	0.041525	0.045435	0.060148	0.122071	0.04567
519001	0.174619	0.034855	0.17673	0.098171	0.090492	0.196575	0.288281	0.024637	0.263445	-0.118454	-0.255842	0.030469	0.042318	0.062305	0.036114	0.044751	0.035298	0.08126	0.082362	0.041989	0.045175	0.060191	0.123139	0.046322
519002	0.180947	0.033645	0.173777	0.095894	0.093289	0.203131	0.293936	0.023561	0.26692	-0.125242	-0.255129	0.039216	0.042055	0.063382	0.036212	0.044348	0.034734	0.080452	0.081617	0.041766	0.046221	0.060409	0.121318	0.044851
519004	0.176075	0.041533	0.176582	0.099242	0.087619	0.200532	0.28464	0.023231	0.266753	-0.126205	-0.256166	0.030191	0.042647	0.063857	0.036459	0.04487	0.035408	0.081598	0.082763	0.042697	0.046051	0.060787	0.123522	0.046205
519012	0.173915	0.043183	0.177445	0.100106	0.086294	0.199727	0.28188	0.023733	0.265949	-0.125371	-0.256131	0.026797	0.04277	0.063681	0.036448	0.044963	0.035611	0.081826	0.083018	0.042856	0.045829	0.060777	0.124004	0.046613
521001	0.177497	-0.026766	0.161464	0.086496	0.149017	0.226577	0.335329	0.038079	0.226807	-0.05572	-0.193149	0.068153	0.040874	0.056418	0.035337	0.04238	0.033354	0.079681	0.080518	0.03688	0.044255	0.057734	0.119248	0.042555
521006	0.180055	-0.021367	0.165787	0.086118	0.138925	0.206301	0.335663	0.036121	0.231649	-0.061788	-0.209686	0.062885	0.040973	0.056104	0.035414	0.042885	0.033687	0.079928	0.080877	0.037019	0.043591	0.058025	0.116804	0.043313
521009	0.179108	-0.023389	0.167136	0.086021	0.141281	0.201297	0.336518	0.037674	0.225415	-0.054503	-0.20503	0.062865	0.041093	0.055401	0.035474	0.043058	0.033906	0.080673	0.081318	0.036731	0.04295	0.057871	0.117617	0.043736
521010	0.177493	-0.027295	0.164591	0.086536	0.149131	0.212172	0.337175	0.039385	0.219867	-0.047667	-0.191135	0.066556	0.04112	0.055352	0.035529	0.042816	0.033777	0.08097	0.081389	0.036503	0.043209	0.057716	0.119731	0.043311
521013	0.177711	-0.027206	0.167038	0.086212	0.14736	0.201926	0.33782	0.039804	0.216943	-0.044564	-0.193136	0.064859	0.041296	0.054898	0.03563	0.043155	0.034092	0.081686	0.081917	0.036437	0.042623	0.057765	0.119578	0.043933
522001	0.168129	-0.001157	0.177573	0.090887	0.110126	0.174007	0.308372	0.035525	0.237392	-0.071828	-0.245677	0.035501	0.041449	0.056208	0.034936	0.044574	0.035316	0.080978	0.081591	0.039037	0.04111	0.057888	0.122408	0.048469
522002	0.165614	0.021807	0.178132	0.097473	0.095117	0.184148	0.290477	0.030058	0.252427	-0.096366	-0.254364	0.023859	0.042059	0.058939	0.035306	0.044935	0.035705	0.081312	0.082296	0.04105	0.042742	0.058968	0.124098	0.048275
522005	0.171578	0.021047	0.17708	0.095848	0.096885	0.187774	0.295712	0.027917	0.25535	-0.101406	-0.254051	0.031112	0.041831	0.059519	0.035531	0.044614	0.035212	0.080874	0.081837	0.040694	0.043454	0.059146	0.122696	0.046986
522006	0.17255	0.016617	0.176603	0.094639	0.099551	0.186374	0.29977	0.028314	0.253732	-0.097776	-0.252909	0.033547	0.041698	0.059061	0.035478	0.044503	0.035083	0.080713	0.081643	0.040298	0.043268	0.058987	0.122201	0.046851
522008	0.171459	0.011826	0.176728	0.093961	0.101853	0.182791	0.302364	0.029399	0.250505	-0.091421	-0.251559	0.033607	0.04169	0.058395	0.035392	0.044561	0.035167	0.080867	0.081729	0.040035	0.042787	0.058791	0.122404	0.047328
522009	0.17404	0.015685	0.176152	0.093761	0.100925	0.187931	0.301694	0.028595	0.253612	-0.09832	-0.252328	0.036062	0.041508	0.058909	0.035424	0.044304	0.034867	0.080334	0.081281	0.04	0.043312	0.058867	0.121365	0.046314
522011	0.17434	0.012353	0.175971	0.092785	0.103253	0.187051	0.3044	0.029505	0.251515	-0.094882	-0.25107	0.037725	0.041355	0.058355	0.035321	0.044186	0.034758	0.080136	0.081061	0.039616	0.043028	0.058641	0.120828	0.046194
522012	0.175488	0.007176	0.17533	0.091148	0.107415	0.186829	0.309303	0.030751	0.248488	-0.090123	-0.24832	0.041202	0.041117	0.057617	0.035202	0.043955	0.034536	0.079791	0.080703	0.039009	0.042737	0.058343	0.119688	0.045801
523002	0.177839	0.019392	0.174596	0.093369	0.100478	0.194697	0.302133	0.027229	0.257929	-0.107	-0.252476	0.03998	0.041397	0.05993	0.035553	0.044038	0.034525	0.079788	0.08085	0.040116	0.044236	0.059138	0.12018	0.045139
523009	0.176744	0.015137	0.174989	0.092659	0.102694	0.191688	0.30441	0.028478	0.254657	-0.100949	-0.251352	0.040043	0.041275	0.059011	0.035401	0.044006	0.034529	0.079753	0.080765	0.0397	0.043639	0.058815	0.120034	0.045394
523010	0.178133	0.007646	0.173822	0.090142	0.10941	0.193298	0.311233	0.030873	0.249853	-0.094165	-0.246909	0.045424	0.040761	0.057645	0.035094	0.043523	0.034082	0.078873	0.07992	0.038652	0.043104	0.058174	0.117802	0.044584
523013	0.180401	-0.000715	0.171027	0.088131	0.117267	0.197437	0.31983	0.031933	0.246805	-0.088005	-0.239762	0.051576	0.040572	0.057116	0.035056	0.043147	0.033731	0.078478	0.079642	0.03801	0.043287	0.058013	0.11585	0.043791
524001	0.183539	0.017698	0.170319	0.090719	0.105889	0.210026	0.307321	0.027581	0.260704	-0.115509	-0.248793	0.050107	0.040806	0.060641	0.035396	0.043208	0.033654	0.077919	0.079295	0.039684	0.045379	0.05898	0.116486	0.042943
524002	0.183443	0.015392	0.169579	0.089602	0.109421	0.215834	0.308161	0.02942	0.258113	-0.114426	-0.246472	0.053157	0.04032	0.059743	0.03505	0.042746	0.033261	0.076841	0.078287	0.039083	0.045035	0.058341	0.114705	0.042261
524005	0.183201	0.013559	0.170047	0.09004	0.108419	0.208525	0.310392	0.028295	0.258589	-0.110555	-0.247134	0.050823	0.040697	0.059934	0.03529	0.043127	0.033596	0.077837	0.079219	0.039313	0.045038	0.058759	0.116068	0.042961
524006	0.183355	0.015803	0.170264	0.090512	0.106751	0.208522	0.308807	0.027702	0.259946	-0.113053	-0.248257	0.050068	0.040809	0.060384	0.035382	0.043224	0.033673	0.078009	0.079379	0.039568	0.045243	0.058943	0.116497	0.043043
524008	0.183432	0.017865	0.170547	0.091094	0.104911	0.20756	0.307417	0.026918	0.261364	-0.115006	-0.249443	0.048925	0.040988	0.060889	0.035515	0.043382	0.033807	0.078345	0.079693	0.039877	0.045458	0.059196	0.117157	0.043246
524009	0.183103	0.018342	0.17091	0.091365	0.104234	0.206146	0.306896	0.026764	0.261389	-0.114674	-0.249914	0.048046	0.041054	0.060898	0.035546	0.043464	0.033886	0.078534	0.079851	0.039941	0.045399	0.059243	0.117515	0.04342
524010	0.182664	0.016928	0.171021	0.090826	0.105882	0.207047	0.307423	0.02796	0.259395	-0.112723	-0.248921	0.048939	0.040799	0.060168	0.03535	0.04327	0.033729	0.07809	0.079405	0.03954	0.045011	0.05886	0.116777	0.043189
524011	0.182486	0.013911	0.170762	0.090221	0.107972	0.206621	0.309628	0.02865	0.257673	-0.109311	-0.247555	0.049813	0.040674	0.059609	0.035246	0.043166	0.033647	0.07792	0.079246	0.039224	0.044749	0.058648	0.116295	0.043122
524012	0.181974	0.015936	0.171431	0.090535	0.106878	0.206642	0.307531	0.028949	0.257509	-0.110508	-0.248382	0.049038	0.040621	0.05951	0.035196	0.04316	0.033652	0.077845	0.079134	0.039223	0.044601	0.058548	0.1164	0.043129
524013	0.181955	0.014843	0.171305	0.090314	0.10763	0.20653	0.308368	0.029158	0.25695	-0.109338	-0.247887	0.049383	0.040582	0.059336	0.035165	0.043125	0.033623	0.077789	0.079084	0.03912	0.044524	0.058483	0.11623	0.043104
524015	0.181386	0.014755	0.171823	0.090475	0.107247	0.204549	0.308095	0.029276	0.25636	-0.108009	-0.248229	0.04844	0.040616	0.059156	0.035163	0.043198	0.0337	0.077962	0.079216	0.039099	0.044339	0.05846	0.116555	0.043311
524017	0.183016	0.011659	0.170002	0.08984	0.109334	0.206998	0.311884	0.028443	0.257733	-0.108023	-0.246472	0.050824	0.040713	0.059689	0.035287	0.04315	0.033624	0.077956	0.079329	0.039203	0.044907	0.058733	0.116103	0.043074
524018	0.181689	0.012627	0.171227	0.089841	0.109285	0.206185	0.309847	0.029854	0.255303	-0.106511	-0.246792	0.050013	0.040463	0.05883	0.035064	0.043033	0.033553	0.07763	0.078924	0.038844	0.04426	0.058274	0.115827	0.043052
524019	0.181431	0.010881	0.171233	0.089524	0.110472	0.20546	0.311019	0.030339	0.253996	-0.104082	-0.24597	0.050321	0.040401	0.058459	0.035005	0.042991	0.033527	0.077585	0.07887	0.038654	0.044052	0.058141	0.115626	0.043069
524023	0.18156	0.018035	0.172086	0.091311	0.10464	0.204318	0.305799	0.028185	0.258647	-0.111632	-0.249847	0.047064	0.040842	0.059911	0.035336	0.043384	0.033854	0.078331	0.079572	0.039546	0.044702	0.058803	0.117355	0.043505
524025	0.1821	0.018912	0.17176	0.091459	0.104092	0.205245	0.305563	0.027631	0.259865	-0.113487	-0.250105	0.047262	0.040923	0.060334	0.035418	0.043418	0.033871	0.078401	0.079665	0.03973	0.044978	0.058973	0.117461	0.043465
524026	0.181774	0.007429	0.170442	0.08891	0.112926	0.205724	0.314044	0.030598	0.252884	-0.10099	-0.243953	0.051734	0.040381	0.058238	0.034996	0.042924	0.03347	0.077563	0.078885	0.038473	0.044049	0.058104	0.115221	0.043
524028	0.182771	0.008205	0.169386	0.088782	0.113134	0.210253	0.313907	0.030127	0.254705	-0.10456	-0.243685	0.053266	0.04035	0.058762	0.035018	0.042804	0.03334	0.077242	0.078661	0.038626	0.044516	0.058206	0.114732	0.042627
524030	0.183638	0.006466	0.167721	0.088128	0.115425	0.216715	0.315278	0.030188	0.255317	-0.106089	-0.241751	0.056052	0.040242	0.059063	0.034971	0.042568	0.033124	0.076728	0.078289	0.038623	0.044948	0.058173	0.113806	0.042151
524031	0.184268	0.009783	0.16777	0.08863	0.112937	0.217828	0.313124	0.029207	0.257908	-0.111047	-0.243746	0.055515	0.04037	0.059845	0.035094	0.042666	0.033183	0.076815	0.078394	0.039012	0.045364	0.058456	0.114182	0.042143
524039	0.182253	0.017089	0.17144	0.091169	0.10505	0.204668	0.307178	0.027623	0.259493	-0.111832	-0.249513	0.047698	0.040925	0.06022	0.035418	0.043411	0.033861	0.078427	0.079703	0.03965	0.044959	0.058971	0.117353	0.043482
524040	0.183276	0.013567	0.169566	0.089434	0.110182	0.21394	0.309699	0.029487	0.257415	-0.111845	-0.245948	0.052977	0.040348	0.059518	0.035055	0.042785	0.0333	0.076993	0.078432	0.038988	0.04491	0.058335	0.114798	0.042391
525001	0.182616	-0.006374	0.166703	0.086883	0.124046	0.210259	0.325499	0.031887	0.248004	-0.088258	-0.232388	0.058112	0.040486	0.057759	0.035095	0.042687	0.03331	0.077814	0.079286	0.037947	0.0444	0.058146	0.114271	0.042694
526001	0.177549	-0.026448	0.157168	0.08568	0.147313	0.24931	0.331354	0.035916	0.237585	-0.070163	-0.198728	0.070332	0.040673	0.058664	0.035113	0.041876	0.032869	0.077909	0.079406	0.037843	0.046129	0.05792	0.118337	0.041685
527001	0.18281	0.025867	0.171978	0.092678	0.100242	0.20844	0.300644	0.026386	0.263368	-0.121755	-0.251988	0.046341	0.041177	0.061696	0.035659	0.043574	0.03399	0.078661	0.079929	0.040428	0.04568	0.059442	0.118185	0.043443
527004	0.183689	0.020421	0.170691	0.091632	0.103143	0.207911	0.305663	0.026209	0.262928	-0.117915	-0.250497	0.048218	0.041135	0.061477	0.035636	0.043493	0.033897	0.078561	0.079901	0.040197	0.045742	0.059433	0.117637	0.043335
527005	0.182807	0.020778	0.17142	0.091753	0.103005	0.206779	0.30466	0.026876	0.261655	-0.116657	-0.250646	0.047416	0.041042	0.060986	0.035538	0.043471	0.033899	0.078498	0.079789	0.040023	0.045378	0.05922	0.117654	0.043408
527007	0.182088	0.024851	0.172405	0.092912	0.099967	0.205355	0.301103	0.026206	0.262884	-0.119208	-0.252296	0.044932	0.041272	0.061498	0.035684	0.043702	0.03412	0.078985	0.080215	0.040438	0.045491	0.059472	0.118703	0.043787
527010	0.181434	0.02721	0.173073	0.093584	0.098377	0.204778	0.298836	0.026067	0.263203	-0.120421	-0.253027	0.043451	0.041372	0.061675	0.035739	0.043811	0.034234	0.079213	0.080411	0.04063	0.045485	0.059556	0.119224	0.043991
527012	0.183887	0.019879	0.17005	0.090562	0.106003	0.215236	0.305223	0.028168	0.260878	-0.119384	-0.248626	0.051657	0.040599	0.060728	0.035281	0.042985	0.033452	0.077309	0.078724	0.03963	0.045489	0.058786	0.115692	0.042475
527013	0.184126	0.020092	0.17024	0.09131	0.103868	0.20999	0.306074	0.026392	0.263	-0.118747	-0.249999	0.049359	0.041053	0.061513	0.035599	0.043387	0.033794	0.078306	0.079686	0.040138	0.04584	0.05938	0.117185	0.043105
527014	0.181538	0.021163	0.172419	0.091834	0.102973	0.205615	0.303271	0.02796	0.259726	-0.114914	-0.250751	0.046476	0.040884	0.060279	0.035381	0.043416	0.033882	0.078343	0.079576	0.039755	0.044862	0.058892	0.117582	0.043467
527019	0.180128	0.024778	0.173625	0.093885	0.098331	0.200059	0.299888	0.025773	0.262188	-0.115742	-0.25332	0.04134	0.041522	0.061316	0.035765	0.04401	0.034442	0.079702	0.080847	0.040637	0.045168	0.059583	0.120016	0.044595
527022	0.18075	0.021328	0.17302	0.092413	0.101725	0.202283	0.302778	0.027412	0.259886	-0.113472	-0.251571	0.044451	0.04109	0.060384	0.035485	0.043637	0.034095	0.078865	0.080049	0.039955	0.0448	0.059069	0.118487	0.043952
527023	0.180832	0.024226	0.173208	0.093118	0.099816	0.202789	0.300672	0.026675	0.261489	-0.116488	-0.252489	0.043463	0.041259	0.060993	0.035618	0.043763	0.034205	0.079126	0.080305	0.040313	0.045095	0.059323	0.119028	0.044073
528001	0.186989	0.013559	0.165719	0.088715	0.110064	0.226818	0.311476	0.026538	0.264681	-0.123153	-0.246135	0.057673	0.040812	0.062633	0.035526	0.042813	0.033242	0.076936	0.078752	0.040193	0.047135	0.059447	0.11461	0.041921
529001	0.180129	0.01283	0.172711	0.090813	0.10681	0.19874	0.308903	0.029089	0.255078	-0.10337	-0.248629	0.046187	0.040835	0.058893	0.035248	0.043471	0.033971	0.078645	0.079809	0.039151	0.044014	0.058568	0.117623	0.044019
529002	0.180562	0.017247	0.172791	0.091499	0.1044	0.201307	0.305736	0.028402	0.257523	-0.10894	-0.250126	0.045672	0.040893	0.059576	0.035324	0.043491	0.033973	0.078592	0.079777	0.039492	0.044396	0.05875	0.117827	0.043853
529003	0.179867	0.018585	0.173357	0.092401	0.102299	0.198466	0.304337	0.027389	0.258609	-0.109081	-0.251401	0.043318	0.041187	0.060019	0.035496	0.043773	0.034237	0.079224	0.080363	0.039885	0.044514	0.059063	0.118991	0.044403
529004	0.180764	0.011915	0.172047	0.090046	0.108849	0.202395	0.309884	0.030009	0.254178	-0.103687	-0.247211	0.048473	0.040549	0.058535	0.03508	0.043178	0.033703	0.07799	0.079213	0.038812	0.043953	0.058265	0.116429	0.043453
529007	0.179845	0.014898	0.1731	0.091437	0.10501	0.198109	0.307104	0.028495	0.256238	-0.105139	-0.249821	0.044858	0.040971	0.059254	0.035335	0.043602	0.034091	0.078896	0.08004	0.039416	0.044143	0.058739	0.118225	0.044224
529008	0.180764	0.009707	0.171825	0.08974	0.110084	0.2013	0.31171	0.030149	0.253272	-0.101159	-0.246262	0.048859	0.040567	0.058341	0.035086	0.043189	0.033717	0.078091	0.079312	0.038704	0.043869	0.058254	0.116378	0.043536
531001	0.173374	-0.033467	0.17139	0.085465	0.159343	0.195804	0.333904	0.047546	0.188201	-0.016224	-0.165107	0.067016	0.041675	0.053113	0.03588	0.043689	0.034907	0.084628	0.083359	0.035776	0.040935	0.056986	0.124091	0.045198
531003	0.168494	-0.038757	0.172513	0.087701	0.1731	0.204989	0.3227	0.053596	0.161024	0.008909	-0.122202	0.069979	0.042595	0.053015	0.036737	0.044638	0.036012	0.089073	0.085957	0.035913	0.041092	0.056908	0.131715	0.046335
531008	0.1711	-0.04205	0.17516	0.084719	0.167564	0.18572	0.330064	0.052367	0.165939	0.00738	-0.131764	0.067662	0.043388	0.05393	0.037042	0.045405	0.036756	0.090227	0.08735	0.036874	0.041384	0.057955	0.131734	0.047688
531009	0.170214	-0.051229	0.178408	0.08026	0.170386	0.171647	0.328089	0.056623	0.153854	0.02167	-0.109867	0.066654	0.045235	0.055762	0.037884	0.047347	0.038843	0.094726	0.091126	0.038939	0.042435	0.05938	0.139759	0.051063
531011	0.168998	-0.058072	0.178188	0.071087	0.17422	0.163424	0.320683	0.063733	0.145489	0.033688	-0.101686	0.064674	0.046325	0.057198	0.037747	0.048908	0.04082	0.096338	0.092932	0.040904	0.043363	0.06015	0.148106	0.054845
531024	0.173643	-0.037968	0.174989	0.084099	0.156597	0.176538	0.336305	0.04808	0.184036	-0.009607	-0.163131	0.06399	0.042887	0.054138	0.036537	0.044973	0.03617	0.087509	0.08581	0.036932	0.041167	0.058047	0.12659	0.047454
532001	0.138917	-0.016905	0.155437	0.114856	0.194744	0.315868	0.253659	0.067107	0.118514	0.018146	-0.060344	0.074036	0.040068	0.054399	0.035391	0.043191	0.034334	0.084269	0.078196	0.033984	0.043316	0.052834	0.127533	0.043477
532003	0.149031	-0.024414	0.154575	0.102065	0.186434	0.306653	0.27979	0.058864	0.154689	-0.008508	-0.103575	0.07409	0.039628	0.054641	0.034648	0.041516	0.033058	0.081365	0.077491	0.034504	0.042184	0.053254	0.125569	0.042233
532006	0.148161	-0.022497	0.157881	0.104499	0.189083	0.297217	0.275011	0.062462	0.140428	0.005248	-0.090058	0.074111	0.039608	0.053177	0.034798	0.041943	0.033476	0.082455	0.077861	0.033992	0.041523	0.052594	0.12628	0.042862
532007	0.152218	-0.024697	0.161584	0.100388	0.187041	0.280103	0.282928	0.062226	0.142773	0.008706	-0.096526	0.073757	0.039516	0.051871	0.034691	0.041901	0.033544	0.08247	0.078223	0.033785	0.040581	0.052373	0.126033	0.043095
532013	0.157258	-0.031367	0.151623	0.093599	0.176373	0.303151	0.301282	0.049475	0.191679	-0.033517	-0.138967	0.07476	0.040158	0.057281	0.034684	0.041218	0.032732	0.079947	0.078175	0.036169	0.044239	0.05527	0.125476	0.041673
532019	0.171086	-0.030212	0.163873	0.08804	0.163392	0.229175	0.328628	0.046121	0.197493	-0.027748	-0.164458	0.070427	0.040712	0.053695	0.035253	0.042358	0.033633	0.081593	0.080838	0.035451	0.041849	0.056279	0.123795	0.043112
533001	0.156234	-0.027955	0.166693	0.097288	0.186127	0.257194	0.290131	0.06262	0.139357	0.017832	-0.095479	0.073225	0.040046	0.051029	0.035181	0.042636	0.034289	0.08453	0.080247	0.033954	0.040318	0.052741	0.128042	0.044123
533004	0.155227	-0.029569	0.170176	0.096784	0.189996	0.249506	0.282947	0.068413	0.125096	0.036499	-0.079041	0.073599	0.040241	0.050322	0.035331	0.043487	0.035225	0.086554	0.081323	0.034182	0.040716	0.051972	0.12828	0.045094
533006	0.162615	-0.033615	0.178174	0.069066	0.200608	0.196285	0.291667	0.090693	0.126211	0.090326	-0.10775	0.073069	0.042491	0.050081	0.035347	0.048847	0.040146	0.094162	0.087991	0.036475	0.041617	0.051505	0.122425	0.048964
541001	0.177521	-0.02463	0.153504	0.083738	0.141809	0.282949	0.321316	0.033498	0.251399	-0.096481	-0.210367	0.07402	0.040639	0.062588	0.034896	0.041428	0.032447	0.075638	0.078009	0.039671	0.048798	0.058254	0.115872	0.040871
541004	0.180351	-0.017553	0.155452	0.083702	0.135032	0.277086	0.319552	0.031925	0.255935	-0.107106	-0.221363	0.07278	0.040525	0.062958	0.034891	0.041508	0.032416	0.075042	0.077601	0.039912	0.04877	0.058407	0.113638	0.040791
542006	0.179291	-0.023248	0.153258	0.08193	0.136281	0.295219	0.317533	0.031558	0.259634	-0.114578	-0.220553	0.076041	0.041135	0.065585	0.035219	0.041654	0.032594	0.075319	0.07821	0.041153	0.050502	0.059188	0.115091	0.040954
542008	0.176276	-0.031591	0.15071	0.082295	0.143573	0.299482	0.320499	0.032835	0.255841	-0.101628	-0.206966	0.076821	0.041337	0.065292	0.035317	0.041658	0.032689	0.076275	0.078912	0.040954	0.050708	0.059218	0.118198	0.041109
543008	0.169877	-0.037029	0.148447	0.083774	0.153053	0.313942	0.315078	0.036281	0.246466	-0.088713	-0.188035	0.077459	0.041212	0.064474	0.035127	0.041395	0.032625	0.076857	0.07876	0.040377	0.050325	0.058448	0.120775	0.041036
621004	0.120226	-0.030237	0.13239	0.113041	0.195175	0.434833	0.218724	0.058934	0.160413	-0.070692	-0.080879	0.058737	0.043327	0.070303	0.038767	0.04451	0.03519	0.086608	0.082787	0.040351	0.056525	0.060485	0.129127	0.041112
621006	0.128591	-0.036625	0.135212	0.105003	0.190319	0.413003	0.240926	0.055497	0.179416	-0.065425	-0.094872	0.065874	0.042549	0.068917	0.037474	0.043263	0.034331	0.084616	0.08129	0.039913	0.054169	0.059257	0.127362	0.041194
621011	0.120463	-0.027035	0.130462	0.118986	0.197683	0.419104	0.222381	0.059803	0.147886	-0.046981	-0.06322	0.068032	0.042964	0.069732	0.038787	0.04508	0.035179	0.087028	0.082475	0.039206	0.057446	0.060264	0.130755	0.042958
621014	0.113765	-0.024963	0.127501	0.122239	0.200086	0.443699	0.20442	0.061255	0.140567	-0.06205	-0.061401	0.059736	0.043916	0.071583	0.040054	0.046152	0.036005	0.088554	0.084153	0.04035	0.060203	0.061906	0.132515	0.042597
624001	0.106204	-0.018631	0.128032	0.128127	0.200675	0.465783	0.181731	0.063389	0.125134	-0.076287	-0.066862	0.045915	0.044312	0.070508	0.040725	0.046755	0.036603	0.08886	0.084554	0.040441	0.059568	0.062133	0.132219	0.041421
624003	0.104489	-0.017361	0.127414	0.130004	0.201194	0.469551	0.177298	0.063812	0.120987	-0.077172	-0.066084	0.044338	0.044451	0.070512	0.040986	0.047068	0.036797	0.089119	0.084792	0.040491	0.059994	0.062397	0.132803	0.041578
624008	0.103178	-0.016588	0.126415	0.131697	0.201834	0.471032	0.174734	0.064051	0.117565	-0.075632	-0.063682	0.044448	0.044558	0.070623	0.041213	0.0474	0.036964	0.089402	0.085013	0.040483	0.060627	0.062682	0.133618	0.041886
624012	0.10429	-0.017411	0.126656	0.13055	0.201638	0.468489	0.177704	0.063791	0.12011	-0.074708	-0.063509	0.04578	0.044487	0.070713	0.041075	0.047235	0.036853	0.089297	0.084909	0.04047	0.060502	0.062567	0.133373	0.041836
624018	0.10269	-0.016433	0.125472	0.132618	0.20236	0.470128	0.174643	0.06406	0.115919	-0.072715	-0.06061	0.045928	0.044612	0.070827	0.041342	0.047644	0.037056	0.089626	0.085162	0.040447	0.061262	0.062911	0.134394	0.04223
624019	0.101685	-0.01568	0.125235	0.133603	0.202561	0.472884	0.171822	0.06429	0.113711	-0.074148	-0.061073	0.044572	0.04471	0.070826	0.041498	0.047814	0.037175	0.089763	0.085315	0.040523	0.061464	0.063085	0.134747	0.042294
624022	0.099985	-0.014784	0.124486	0.135685	0.202787	0.473843	0.168674	0.064511	0.109778	-0.071732	-0.059698	0.044087	0.044713	0.070486	0.041615	0.048089	0.037304	0.08982	0.085298	0.040311	0.061571	0.063132	0.135158	0.042518
624024	0.100378	-0.015051	0.124304	0.13539	0.202911	0.472581	0.170002	0.064405	0.110429	-0.070671	-0.058514	0.045168	0.04472	0.070668	0.041615	0.048108	0.037294	0.089886	0.085345	0.040332	0.061804	0.0632	0.135385	0.042621
624028	0.09946	-0.014429	0.124696	0.136111	0.202627	0.475388	0.166967	0.064647	0.10887	-0.072936	-0.061136	0.042763	0.044701	0.070251	0.041618	0.048073	0.03732	0.089735	0.085237	0.040277	0.061289	0.063047	0.134884	0.042412
624035	0.103418	-0.016536	0.127054	0.131133	0.201517	0.47232	0.174369	0.064083	0.118444	-0.07829	-0.065937	0.043175	0.044564	0.070569	0.041175	0.047277	0.036934	0.089308	0.084986	0.040573	0.060315	0.062612	0.133255	0.041697
624038	0.097935	-0.0135	0.124536	0.137656	0.202584	0.478577	0.162971	0.064946	0.105822	-0.074131	-0.06268	0.040669	0.044744	0.069932	0.041743	0.048232	0.037437	0.089728	0.085252	0.040236	0.061171	0.063085	0.134956	0.042461
624039	0.099688	-0.014205	0.125259	0.135475	0.202566	0.478362	0.165923	0.064767	0.109553	-0.077457	-0.063647	0.041112	0.044815	0.070488	0.0417	0.048013	0.037347	0.089811	0.085417	0.04056	0.061333	0.063189	0.13484	0.042287
625001	0.096119	-0.012951	0.122543	0.140343	0.203052	0.474494	0.162649	0.064867	0.101802	-0.064599	-0.056481	0.043949	0.04478	0.069891	0.041977	0.048874	0.037669	0.090064	0.085397	0.039899	0.062055	0.063457	0.136863	0.043338
625011	0.093131	-0.01233	0.122513	0.143825	0.201594	0.470113	0.159098	0.065206	0.09806	-0.054836	-0.058195	0.042443	0.044367	0.067878	0.041737	0.049066	0.037713	0.089279	0.084527	0.038905	0.059997	0.062614	0.135791	0.043437
625013	0.090557	-0.01203	0.122825	0.146682	0.199964	0.467512	0.155368	0.065604	0.096118	-0.04838	-0.063139	0.039534	0.044012	0.066073	0.041502	0.04915	0.03775	0.088434	0.083724	0.038176	0.057986	0.06184	0.134374	0.043352
625015	0.091204	-0.011843	0.122398	0.145823	0.2009	0.471378	0.155293	0.065464	0.095942	-0.053472	-0.061776	0.039967	0.044277	0.067067	0.041741	0.049191	0.037805	0.088959	0.084259	0.03866	0.05922	0.062397	0.135396	0.043425
625021	0.091713	-0.011046	0.122397	0.144618	0.202127	0.483348	0.1513	0.065629	0.09477	-0.068265	-0.064852	0.036941	0.04477	0.06853	0.042172	0.049126	0.037917	0.08965	0.085128	0.039689	0.060956	0.063258	0.136206	0.043278
625025	0.092666	-0.011516	0.122445	0.143719	0.202268	0.480588	0.154089	0.065442	0.09638	-0.066498	-0.062659	0.038665	0.04473	0.068704	0.042086	0.049055	0.037843	0.089686	0.085111	0.039649	0.061036	0.063214	0.136249	0.043243
625026	0.092292	-0.011722	0.122444	0.144282	0.201809	0.477595	0.15464	0.065425	0.096295	-0.062383	-0.062231	0.039166	0.044553	0.068132	0.041933	0.049041	0.037796	0.089403	0.084778	0.039299	0.060385	0.062878	0.135787	0.043223
625027	0.092043	-0.011663	0.122676	0.144471	0.201575	0.478762	0.153507	0.065529	0.095958	-0.063537	-0.063813	0.038063	0.044503	0.067884	0.041878	0.048951	0.037766	0.089235	0.084643	0.039256	0.060048	0.062715	0.135243	0.04307
625028	0.089299	-0.011011	0.122297	0.147374	0.200644	0.480963	0.148077	0.065879	0.092535	-0.06173	-0.068424	0.035007	0.0444	0.066876	0.041918	0.049159	0.037905	0.088835	0.084315	0.038951	0.059223	0.062492	0.134814	0.043204
625029	0.089398	-0.011526	0.122415	0.147583	0.200079	0.474281	0.15092	0.065766	0.093908	-0.054244	-0.066641	0.036773	0.044162	0.066236	0.04169	0.049174	0.037839	0.088518	0.083912	0.038474	0.058378	0.062082	0.134459	0.043233
625036	0.090714	-0.011306	0.122328	0.145916	0.201258	0.47921	0.151278	0.065651	0.09426	-0.061835	-0.065166	0.037115	0.044483	0.067498	0.04194	0.049126	0.037863	0.089141	0.084562	0.039117	0.059817	0.062704	0.135398	0.043231
625042	0.091276	-0.011458	0.12275	0.145235	0.201225	0.480058	0.151537	0.06568	0.09493	-0.06394	-0.065814	0.036671	0.044448	0.067502	0.041852	0.048939	0.037777	0.08904	0.084484	0.03916	0.059655	0.062559	0.134789	0.043004
625044	0.090148	-0.011179	0.122315	0.146498	0.201022	0.479903	0.150001	0.065741	0.093559	-0.061786	-0.066434	0.036277	0.044451	0.067251	0.041933	0.049141	0.037881	0.089023	0.084466	0.03905	0.059581	0.062621	0.135176	0.043219
625045	0.096042	-0.012606	0.122885	0.140044	0.20321	0.479138	0.160408	0.065043	0.101629	-0.070357	-0.059387	0.041688	0.044922	0.070148	0.042092	0.048814	0.037713	0.090169	0.08561	0.04023	0.062228	0.063638	0.13679	0.043145
626001	0.112497	-0.023303	0.130715	0.120749	0.198233	0.454897	0.196926	0.061686	0.141381	-0.077825	-0.074095	0.04977	0.043954	0.070637	0.039874	0.045649	0.03598	0.087922	0.08388	0.040602	0.058066	0.061426	0.130545	0.0409
626003	0.104434	-0.017656	0.126245	0.130686	0.201822	0.466638	0.178876	0.063699	0.120073	-0.072233	-0.061605	0.047224	0.044459	0.070779	0.041066	0.047289	0.036845	0.089339	0.084897	0.040388	0.06072	0.062588	0.133593	0.042004
626008	0.107622	-0.019869	0.127974	0.126868	0.200561	0.461602	0.186072	0.062986	0.128247	-0.073635	-0.065694	0.048498	0.044223	0.070685	0.040572	0.046608	0.036475	0.088777	0.084448	0.040398	0.059611	0.062048	0.132168	0.041528
627001	0.106841	-0.019538	0.126422	0.128595	0.201515	0.459517	0.186008	0.063086	0.125038	-0.06782	-0.059798	0.051315	0.044273	0.070966	0.040769	0.047	0.036607	0.089132	0.084646	0.040259	0.060626	0.062352	0.133268	0.042164
627002	0.102896	-0.016715	0.124726	0.132909	0.202715	0.467174	0.176528	0.063909	0.115667	-0.068661	-0.057143	0.048413	0.044601	0.071042	0.041367	0.047791	0.037073	0.089759	0.085209	0.040357	0.061796	0.063037	0.134995	0.042596
627004	0.105412	-0.018481	0.126367	0.129933	0.201596	0.462572	0.18217	0.063426	0.12195	-0.069022	-0.06042	0.049247	0.044303	0.070643	0.040863	0.047124	0.036705	0.089142	0.084647	0.040182	0.060447	0.062335	0.133203	0.042038
628001	0.099804	-0.014808	0.123328	0.136483	0.203291	0.470461	0.170351	0.064357	0.108603	-0.066202	-0.0548	0.047208	0.044753	0.070811	0.041738	0.048413	0.037397	0.090102	0.085463	0.040216	0.062444	0.06343	0.136366	0.043112
628002	0.095936	-0.013184	0.122528	0.141132	0.202463	0.466626	0.165443	0.064771	0.101632	-0.054801	-0.05293	0.046722	0.044492	0.069103	0.041748	0.048972	0.037609	0.089743	0.084923	0.039236	0.06122	0.062997	0.13661	0.043684
628006	0.09677	-0.013405	0.122515	0.13999	0.202944	0.469945	0.165636	0.06469	0.102845	-0.060069	-0.053763	0.046282	0.044659	0.069806	0.041849	0.048863	0.037597	0.089987	0.085237	0.039667	0.061934	0.063301	0.136838	0.043511
628010	0.089564	-0.012418	0.12378	0.147902	0.198207	0.46122	0.155443	0.065925	0.096828	-0.040538	-0.066514	0.03832	0.043552	0.064352	0.041062	0.049025	0.037641	0.087457	0.082775	0.037398	0.055855	0.060846	0.132342	0.043149
628011	0.090608	-0.012426	0.123692	0.146912	0.198901	0.46051	0.157583	0.065741	0.097527	-0.041062	-0.063325	0.040174	0.043676	0.064988	0.041157	0.049069	0.037646	0.087835	0.083091	0.037577	0.056543	0.061143	0.133134	0.043336
628012	0.092652	-0.012357	0.12291	0.144823	0.20077	0.462982	0.160775	0.065282	0.098448	-0.046099	-0.057331	0.043579	0.044116	0.066951	0.041544	0.049209	0.037717	0.088903	0.08408	0.038314	0.058863	0.062169	0.135407	0.043747
628013	0.090785	-0.012376	0.123783	0.14687	0.19893	0.458797	0.158529	0.065708	0.097974	-0.039449	-0.0626	0.040811	0.043685	0.06503	0.041173	0.049146	0.037673	0.0879	0.083136	0.037542	0.056569	0.061193	0.133395	0.043503
628014	0.092052	-0.012683	0.124065	0.145633	0.19921	0.456662	0.161289	0.065605	0.099052	-0.03884	-0.059604	0.042725	0.043657	0.06527	0.041085	0.049031	0.037576	0.087979	0.083153	0.037534	0.05672	0.061145	0.13333	0.043519
628015	0.094104	-0.012799	0.123698	0.143749	0.200512	0.456124	0.165335	0.065216	0.100446	-0.040645	-0.054028	0.046318	0.043928	0.066706	0.041299	0.049108	0.037587	0.088728	0.083813	0.037985	0.058333	0.061821	0.134901	0.043931
628016	0.088965	-0.012745	0.124857	0.148645	0.196602	0.454456	0.156436	0.066234	0.098165	-0.033014	-0.06946	0.037585	0.043164	0.062932	0.040681	0.048952	0.037565	0.086631	0.081991	0.036753	0.054105	0.060031	0.130676	0.043074
628022	0.097548	-0.013593	0.122378	0.139074	0.203389	0.471338	0.166589	0.064592	0.104044	-0.062861	-0.053439	0.046751	0.044817	0.070492	0.041969	0.04887	0.037621	0.090267	0.085562	0.040018	0.062697	0.063649	0.137382	0.04357
628023	0.09166	-0.012281	0.123066	0.145766	0.200164	0.463505	0.158708	0.065461	0.097631	-0.045459	-0.06003	0.041818	0.043989	0.066276	0.041446	0.049164	0.037709	0.08855	0.083767	0.038103	0.058099	0.06185	0.13465	0.04355
631001	0.093406	-0.01282	0.132538	0.144961	0.192339	0.415805	0.174072	0.067644	0.107056	-0.002136	-0.065226	0.044046	0.042086	0.059409	0.039349	0.048828	0.037289	0.084839	0.08012	0.034789	0.049526	0.057681	0.126585	0.044311
631003	0.086315	-0.013018	0.130439	0.151237	0.188922	0.424702	0.162039	0.067694	0.106221	-0.003011	-0.086904	0.033196	0.042049	0.058167	0.03957	0.049215	0.037664	0.083805	0.079556	0.034852	0.048623	0.057632	0.125803	0.043741
631004	0.06673	-0.015683	0.121595	0.173373	0.174735	0.444648	0.133887	0.066414	0.104744	-0.000244	-0.144945	0.009432	0.042616	0.056778	0.040536	0.050603	0.03894	0.082172	0.078905	0.035992	0.048216	0.058654	0.124935	0.044244
631005	0.098946	-0.013203	0.124294	0.140273	0.20173	0.446193	0.176979	0.064591	0.104591	-0.035708	-0.04339	0.05488	0.044085	0.068567	0.041312	0.049112	0.037467	0.089494	0.08439	0.03829	0.060138	0.062452	0.136647	0.044986
631008	0.080958	-0.013037	0.127805	0.157039	0.187156	0.435661	0.151767	0.067291	0.104058	-0.00684	-0.102613	0.02539	0.042312	0.058165	0.04002	0.04961	0.038054	0.083638	0.079669	0.035291	0.04891	0.058246	0.126462	0.043531
634001	0.087009	-0.011803	0.122892	0.15011	0.197897	0.473018	0.146878	0.066247	0.092644	-0.049641	-0.073887	0.033036	0.043694	0.064268	0.041287	0.049006	0.037754	0.087322	0.082838	0.037755	0.056129	0.061033	0.131886	0.042868
634002	0.077966	-0.012926	0.122659	0.160127	0.190504	0.469504	0.134401	0.067176	0.091863	-0.033963	-0.103601	0.0215	0.042904	0.060117	0.040798	0.049427	0.038076	0.084594	0.080689	0.036521	0.051847	0.059569	0.127756	0.043174
634007	0.084823	-0.011539	0.122547	0.152346	0.196943	0.477281	0.141669	0.066567	0.090302	-0.051037	-0.079864	0.029671	0.043654	0.063675	0.041338	0.049096	0.037856	0.086956	0.082614	0.037709	0.055703	0.060929	0.131259	0.042949
634011	0.080881	-0.011782	0.122046	0.156665	0.194395	0.479183	0.134802	0.06701	0.088247	-0.047297	-0.09106	0.024897	0.043428	0.06222	0.04127	0.049319	0.038025	0.086039	0.081924	0.03734	0.054378	0.060518	0.129951	0.043232
634014	0.079786	-0.011543	0.121583	0.157823	0.194249	0.483058	0.131676	0.067112	0.086516	-0.049745	-0.093509	0.023603	0.043544	0.062337	0.041447	0.049467	0.038138	0.086131	0.082079	0.037512	0.054739	0.060765	0.130277	0.04352
634021	0.074603	-0.011846	0.119767	0.163332	0.191454	0.490662	0.121369	0.067611	0.082618	-0.050679	-0.10675	0.018417	0.043575	0.061557	0.041711	0.04998	0.038444	0.085595	0.08183	0.037581	0.054577	0.060972	0.129733	0.044527
634022	0.06775	-0.013945	0.117763	0.171557	0.184286	0.478473	0.119014	0.06723	0.089699	-0.030865	-0.129803	0.011638	0.043215	0.059298	0.041394	0.05058	0.038793	0.083971	0.080569	0.036949	0.051858	0.060471	0.127863	0.044966
634028	0.087522	-0.009976	0.122524	0.148927	0.200295	0.490427	0.140787	0.066429	0.08893	-0.070051	-0.075125	0.030263	0.044549	0.066756	0.04214	0.0492	0.038042	0.088754	0.084437	0.039269	0.059327	0.062649	0.134263	0.043347
634034	0.078583	-0.010312	0.12063	0.158875	0.195447	0.493948	0.125726	0.067273	0.081795	-0.05948	-0.094345	0.022293	0.044079	0.063549	0.042098	0.049883	0.038449	0.087042	0.08306	0.038278	0.056711	0.061859	0.132296	0.044368
642002	0.079448	-0.008139	0.121297	0.157103	0.197584	0.508856	0.120183	0.067893	0.076558	-0.077856	-0.092935	0.021201	0.044795	0.065527	0.04285	0.050119	0.038706	0.088364	0.084481	0.03948	0.059507	0.063127	0.13405	0.045285
652012	0.036121	-0.025154	0.079529	0.193383	0.154364	0.482685	0.096903	0.070153	0.096972	-0.011905	-0.145215	-0.00608	0.043595	0.056361	0.041353	0.053487	0.039826	0.082422	0.079311	0.037938	0.051009	0.059229	0.120036	0.043786
652038	0.056102	-0.015045	0.10344	0.179481	0.180825	0.508798	0.094597	0.069891	0.076455	-0.049929	-0.129428	0.005618	0.043676	0.05961	0.042087	0.051816	0.039107	0.084427	0.081263	0.038001	0.054818	0.061568	0.126513	0.047239
711001	0.030546	-0.031103	0.060121	0.190672	0.122115	0.429628	0.122954	0.069787	0.130243	0.030848	-0.147597	-0.018961	0.044142	0.054905	0.041231	0.055332	0.0411	0.082081	0.078464	0.03839	0.047746	0.057914	0.116525	0.042308
720001	0.084975	-0.006922	0.147266	0.15356	0.162747	0.344475	0.192242	0.069866	0.126397	0.060395	-0.109848	0.027912	0.042451	0.053584	0.039252	0.052027	0.03973	0.082942	0.078897	0.034042	0.044294	0.055684	0.126552	0.04898
722003	0.058197	-0.017239	0.121269	0.180758	0.148263	0.397286	0.150852	0.066754	0.126837	0.042116	-0.171085	-0.00103	0.042975	0.054357	0.040562	0.05231	0.040438	0.080859	0.077916	0.036429	0.045956	0.056873	0.120289	0.045544
722006	0.063845	-0.014138	0.129133	0.17524	0.150393	0.381555	0.162274	0.066789	0.128968	0.049276	-0.162362	0.002937	0.042965	0.054309	0.040579	0.052659	0.040573	0.081464	0.078326	0.035939	0.045896	0.056655	0.122279	0.046752
722010	0.067726	-0.013873	0.13088	0.170891	0.157757	0.387326	0.161815	0.067013	0.124909	0.042266	-0.15248	0.008103	0.042509	0.05427	0.040116	0.051881	0.039908	0.081279	0.078047	0.035368	0.045617	0.056512	0.122622	0.046231
722013	0.07873	-0.010362	0.138247	0.159558	0.167671	0.375886	0.174757	0.068159	0.122233	0.04223	-0.12066	0.021899	0.04233	0.054712	0.039754	0.051604	0.039332	0.082433	0.078678	0.034522	0.045692	0.056542	0.125973	0.047784
722014	0.075869	-0.01164	0.135369	0.16236	0.167407	0.385032	0.168642	0.067715	0.121236	0.037746	-0.128524	0.018217	0.042281	0.054765	0.039824	0.051428	0.039294	0.08205	0.078451	0.034712	0.045816	0.056653	0.125015	0.046927
722015	0.074698	-0.010495	0.138327	0.162982	0.158402	0.36514	0.176766	0.068265	0.127807	0.052707	-0.134084	0.015759	0.042448	0.053834	0.039835	0.052214	0.0399	0.081864	0.078334	0.034745	0.045152	0.056015	0.124356	0.0482
722025	0.079468	-0.011547	0.13326	0.159287	0.177948	0.403042	0.16381	0.067486	0.114222	0.021303	-0.113656	0.023583	0.042352	0.056415	0.039987	0.050839	0.038777	0.083089	0.079243	0.034814	0.047161	0.057606	0.127048	0.046117
722031	0.048781	-0.020433	0.107429	0.186839	0.133719	0.394573	0.147291	0.068236	0.133691	0.049445	-0.178083	-0.010734	0.043627	0.054231	0.040921	0.053213	0.041116	0.080844	0.077991	0.037648	0.046231	0.057025	0.117534	0.046138
723001	0.072114	-0.008423	0.140942	0.164179	0.143243	0.338831	0.187764	0.069242	0.137598	0.072616	-0.144224	0.009136	0.043007	0.053002	0.040174	0.053693	0.041083	0.082107	0.078696	0.035173	0.044702	0.055482	0.123794	0.049784
723003	0.071511	-0.008484	0.140556	0.164753	0.142357	0.33871	0.187526	0.0692	0.138057	0.073104	-0.145778	0.008167	0.043063	0.053032	0.040247	0.053791	0.041166	0.082129	0.078736	0.035255	0.044767	0.055514	0.123728	0.049833
723006	0.070459	-0.009173	0.139273	0.165797	0.142562	0.342313	0.185186	0.069025	0.13771	0.071323	-0.148248	0.007163	0.043018	0.053072	0.040264	0.05369	0.041116	0.081948	0.078607	0.035316	0.044835	0.055547	0.12326	0.049585
723012	0.069946	-0.008679	0.13956	0.166015	0.139493	0.337495	0.187337	0.069221	0.139619	0.074956	-0.150108	0.005537	0.043186	0.053026	0.0404	0.054037	0.041391	0.08212	0.078787	0.035454	0.044858	0.055529	0.12335	0.049944
723013	0.070681	-0.007965	0.140827	0.16483	0.137638	0.331802	0.190536	0.069604	0.140965	0.078315	-0.149132	0.005679	0.043235	0.052845	0.040365	0.054214	0.041523	0.082227	0.078873	0.035414	0.044682	0.05539	0.123492	0.050211
723017	0.069381	-0.007615	0.140285	0.16584	0.133731	0.327927	0.191929	0.069722	0.143196	0.081817	-0.152884	0.002669	0.043489	0.052924	0.040627	0.05467	0.041897	0.082473	0.079142	0.035683	0.04486	0.055478	0.12358	0.050603
723018	0.068003	-0.008476	0.138387	0.167965	0.135347	0.334754	0.187835	0.069168	0.14187	0.078166	-0.155121	0.001758	0.043519	0.053237	0.040772	0.054572	0.041834	0.082437	0.079131	0.035833	0.045196	0.055731	0.123511	0.050371
723025	0.06741	-0.007063	0.139187	0.166582	0.125674	0.319201	0.195554	0.07035	0.147943	0.088933	-0.159486	-0.002831	0.043868	0.052916	0.040995	0.055433	0.04255	0.082802	0.079514	0.036113	0.045033	0.055501	0.123341	0.051304
723028	0.067733	-0.009464	0.137222	0.16879	0.138941	0.342696	0.18367	0.06873	0.139424	0.072976	-0.154965	0.002874	0.04334	0.053361	0.040666	0.054149	0.041522	0.082177	0.078893	0.035752	0.045258	0.055818	0.123224	0.049799
723030	0.065851	-0.009088	0.136384	0.169681	0.131671	0.334355	0.18696	0.069268	0.143777	0.07984	-0.160906	-0.001688	0.043654	0.053259	0.040951	0.054801	0.042093	0.082371	0.079134	0.036118	0.045333	0.055769	0.122789	0.0504
723036	0.063383	-0.008408	0.134424	0.170936	0.119935	0.321887	0.192364	0.070145	0.150504	0.089964	-0.169125	-0.009476	0.044252	0.053396	0.041537	0.055922	0.043038	0.082992	0.079745	0.036801	0.04574	0.055921	0.122596	0.051599
723040	0.071073	-0.006095	0.142968	0.163263	0.130741	0.317603	0.197926	0.070488	0.145288	0.08759	-0.150862	0.002854	0.043579	0.052613	0.040544	0.054974	0.042115	0.082723	0.079351	0.035574	0.044517	0.055238	0.123997	0.051035
723041	0.075692	-0.005851	0.146197	0.159679	0.1394	0.32086	0.198172	0.07048	0.140457	0.082388	-0.139047	0.011115	0.043127	0.052433	0.039941	0.05409	0.041387	0.082515	0.078998	0.034917	0.04403	0.055042	0.124503	0.050434
723042	0.067841	-0.005341	0.140627	0.164949	0.118804	0.30711	0.202218	0.071182	0.151966	0.096922	-0.161096	-0.006361	0.044225	0.052864	0.041247	0.0562	0.043139	0.083412	0.08008	0.036316	0.04504	0.055477	0.124037	0.052199
723050	0.074923	-0.00393	0.148014	0.158346	0.129658	0.304373	0.206177	0.071555	0.146459	0.093859	-0.146094	0.005351	0.043599	0.052154	0.040243	0.055161	0.042207	0.083056	0.079608	0.035213	0.043924	0.054869	0.124686	0.051397
723051	0.076226	-0.00343	0.149506	0.15687	0.130215	0.30142	0.208161	0.071803	0.146308	0.094952	-0.144263	0.00665	0.043591	0.052054	0.040134	0.055155	0.042184	0.083159	0.079678	0.035087	0.043768	0.054785	0.12487	0.051434
723053	0.07008	-0.003554	0.144128	0.161238	0.11601	0.296662	0.208742	0.072053	0.153755	0.102567	-0.159347	-0.006456	0.044287	0.052525	0.041114	0.056508	0.04333	0.083713	0.080359	0.036106	0.044635	0.055203	0.124635	0.052627
723055	0.069655	-0.005999	0.142001	0.163541	0.125622	0.3128	0.199812	0.070947	0.148336	0.091648	-0.155642	-0.000709	0.04374	0.052525	0.040712	0.055371	0.042469	0.082784	0.079469	0.035806	0.044556	0.05518	0.123541	0.05137
723056	0.063306	-0.008016	0.134458	0.170317	0.116201	0.316826	0.195044	0.070574	0.152646	0.093505	-0.17035	-0.01136	0.044366	0.053327	0.041617	0.05621	0.043282	0.083157	0.079887	0.036909	0.045727	0.055866	0.122533	0.052003
723058	0.075606	-0.007971	0.143214	0.160811	0.147552	0.338086	0.189831	0.069612	0.135394	0.070761	-0.135521	0.014388	0.042722	0.052809	0.039768	0.053189	0.040671	0.08203	0.078504	0.034737	0.044309	0.055282	0.12413	0.049552
723059	0.077081	-0.008314	0.142951	0.160125	0.152931	0.345331	0.187254	0.069256	0.132099	0.064873	-0.130095	0.017494	0.042606	0.053183	0.039705	0.052777	0.040315	0.082152	0.078526	0.034597	0.044524	0.055529	0.12481	0.04927
724003	0.09092	-0.008287	0.143839	0.148796	0.178991	0.369625	0.186413	0.069537	0.116217	0.038048	-0.086275	0.037808	0.042156	0.055541	0.039088	0.050608	0.038608	0.083811	0.079392	0.033876	0.045571	0.056511	0.127011	0.047331
724011	0.102319	-0.011067	0.139208	0.139334	0.193006	0.391838	0.191775	0.06826	0.107568	0.010357	-0.048762	0.054159	0.041842	0.059108	0.038539	0.048153	0.036952	0.085191	0.079942	0.034228	0.048262	0.05692	0.125832	0.044559
724016	0.099984	-0.005161	0.15195	0.142366	0.182564	0.34802	0.201463	0.070843	0.113909	0.047583	-0.072749	0.045667	0.042583	0.05594	0.038747	0.050434	0.038758	0.085603	0.080445	0.033754	0.045054	0.056503	0.127627	0.04744
724020	0.09811	0.00717	0.177405	0.115247	0.091877	0.207519	0.265007	0.081468	0.170594	0.148028	-0.141096	0.01023	0.046165	0.051469	0.040564	0.062125	0.046725	0.091022	0.086966	0.034917	0.043148	0.054048	0.130186	0.058386
724024	0.120153	-0.007588	0.160213	0.125518	0.193582	0.321114	0.226543	0.073653	0.109203	0.049373	-0.056082	0.062003	0.041652	0.05484	0.036848	0.047644	0.03733	0.086418	0.079902	0.033431	0.043597	0.054475	0.124254	0.045494
725003	0.086812	0.006266	0.16777	0.131161	0.091003	0.229591	0.250239	0.078414	0.168229	0.140139	-0.153535	-0.005445	0.045744	0.051602	0.040973	0.06085	0.046042	0.08855	0.084875	0.035369	0.043466	0.054294	0.129307	0.057205
725008	0.073902	0.00214	0.150699	0.150602	0.079325	0.255186	0.233057	0.07535	0.170194	0.132898	-0.175166	-0.029616	0.045653	0.052527	0.042034	0.060401	0.046299	0.087088	0.083421	0.0369	0.044788	0.055068	0.128027	0.057664
726001	0.074252	-0.009487	0.140107	0.162984	0.15267	0.352941	0.182147	0.068711	0.131755	0.061493	-0.136602	0.01414	0.042629	0.053401	0.039898	0.052773	0.040331	0.081931	0.078429	0.03483	0.044861	0.055721	0.124189	0.048945
726002	0.072094	-0.010355	0.138283	0.164928	0.151072	0.356083	0.179382	0.068521	0.132289	0.060774	-0.142532	0.011376	0.042625	0.053353	0.039965	0.052784	0.040398	0.081657	0.078267	0.034987	0.044898	0.05571	0.123333	0.048613
726004	0.071015	-0.010681	0.137351	0.166153	0.150494	0.358015	0.17786	0.068324	0.132358	0.060212	-0.145211	0.010016	0.042685	0.053449	0.040065	0.052842	0.040467	0.08165	0.078295	0.035111	0.045022	0.055802	0.123207	0.048505
726005	0.070612	-0.011341	0.136178	0.166812	0.152501	0.364037	0.174743	0.068052	0.130728	0.056352	-0.145903	0.010048	0.042612	0.053606	0.040046	0.052597	0.040305	0.081547	0.078211	0.035117	0.045125	0.055924	0.123077	0.048048
726008	0.068685	-0.010161	0.136996	0.168212	0.143736	0.349951	0.180529	0.068456	0.136411	0.067381	-0.151925	0.005555	0.043064	0.053399	0.040425	0.053593	0.04108	0.081903	0.078609	0.035509	0.045171	0.05582	0.123104	0.049186
726011	0.067942	-0.010576	0.136128	0.169053	0.143676	0.352184	0.179018	0.068325	0.136208	0.066381	-0.153781	0.004797	0.043068	0.053452	0.040459	0.053555	0.04108	0.081833	0.078568	0.035578	0.045231	0.055871	0.122878	0.049001
726014	0.065872	-0.010629	0.134948	0.170834	0.138725	0.348244	0.179883	0.068453	0.138975	0.070507	-0.159561	0.00111	0.043324	0.053457	0.04072	0.054015	0.041497	0.081946	0.078734	0.035913	0.045373	0.055913	0.122507	0.049306
726015	0.066905	-0.011041	0.135094	0.170108	0.142848	0.353799	0.177635	0.068239	0.136416	0.066011	-0.156544	0.00356	0.043094	0.053475	0.040509	0.053562	0.041128	0.081747	0.078522	0.035684	0.045276	0.055904	0.122524	0.048823
726016	0.066441	-0.011468	0.13423	0.170958	0.144032	0.357795	0.175424	0.067978	0.135377	0.063645	-0.157375	0.003431	0.043089	0.053627	0.040543	0.053451	0.041059	0.08173	0.078514	0.035731	0.045402	0.056033	0.122545	0.048558
726018	0.065453	-0.01141	0.133918	0.171527	0.1406	0.353721	0.176885	0.068211	0.137456	0.067102	-0.160407	0.001485	0.043206	0.053507	0.040638	0.053722	0.041302	0.081736	0.078553	0.03588	0.045366	0.055955	0.12217	0.048794
726020	0.06484	-0.01166	0.133243	0.172326	0.140351	0.355147	0.175859	0.068092	0.13738	0.066593	-0.161821	0.000814	0.043251	0.053592	0.040704	0.053745	0.041339	0.08175	0.07858	0.035968	0.04546	0.056035	0.122122	0.048706
726021	0.068999	-0.011269	0.135739	0.168296	0.14863	0.360097	0.175702	0.068088	0.132991	0.060218	-0.150551	0.007391	0.042795	0.053531	0.040223	0.052976	0.040629	0.081593	0.078311	0.03534	0.045166	0.055902	0.122804	0.048328
726023	0.067302	-0.01228	0.133577	0.170443	0.149174	0.366975	0.171371	0.067687	0.131841	0.056737	-0.154731	0.005825	0.04281	0.05373	0.040306	0.052837	0.040592	0.081472	0.07825	0.035507	0.045346	0.056091	0.122447	0.047762
726024	0.063495	-0.011401	0.132492	0.173769	0.136784	0.351701	0.17698	0.068105	0.139417	0.069923	-0.165057	-0.001861	0.043552	0.053768	0.041018	0.054217	0.041726	0.082065	0.078896	0.036286	0.045756	0.05621	0.122341	0.04916
726025	0.063418	-0.012773	0.131073	0.17444	0.141881	0.363227	0.171068	0.067625	0.135564	0.062181	-0.164765	0.000112	0.043246	0.053837	0.040762	0.05352	0.041223	0.081641	0.078511	0.036107	0.045659	0.056266	0.121888	0.048067
726027	0.061996	-0.011135	0.131635	0.174097	0.129538	0.342646	0.180831	0.068818	0.14389	0.076997	-0.169588	-0.005792	0.043807	0.053593	0.041222	0.054784	0.042222	0.08219	0.079044	0.036599	0.045744	0.056092	0.121701	0.049776
726028	0.061509	-0.012874	0.129773	0.17571	0.136222	0.357642	0.172879	0.067985	0.138903	0.067317	-0.169503	-0.003273	0.04349	0.05376	0.040976	0.053972	0.041634	0.081721	0.078628	0.036431	0.045719	0.05624	0.121313	0.048434
726031	0.071907	-0.011211	0.136863	0.1654	0.15431	0.364379	0.175326	0.068197	0.129852	0.055177	-0.142484	0.01188	0.042492	0.05356	0.039906	0.052402	0.04013	0.081511	0.078134	0.034948	0.045018	0.055859	0.123186	0.047993
726034	0.07642	-0.009126	0.141193	0.161111	0.15586	0.353729	0.183048	0.068801	0.130045	0.0595	-0.130449	0.017357	0.04255	0.05353	0.039776	0.052542	0.040117	0.08211	0.078496	0.034642	0.044849	0.05578	0.124875	0.048943
728007	0.045181	-0.021864	0.098726	0.186831	0.123022	0.384714	0.150923	0.06972	0.140633	0.05748	-0.17762	-0.017549	0.043923	0.053988	0.04097	0.053809	0.041448	0.08103	0.078068	0.038268	0.046142	0.05689	0.115996	0.04679
728008	0.04565	-0.022238	0.101078	0.189304	0.136319	0.409729	0.138135	0.068347	0.128959	0.040343	-0.175565	-0.01107	0.043622	0.054518	0.040904	0.053073	0.040805	0.080852	0.078009	0.037857	0.046687	0.057379	0.117336	0.046084
728013	0.045211	-0.021468	0.095764	0.18406	0.111276	0.365714	0.161018	0.07083	0.149736	0.070049	-0.177148	-0.024287	0.044283	0.053848	0.04114	0.054532	0.042003	0.081612	0.078425	0.03869	0.046089	0.05673	0.115497	0.047822
728016	0.04332	-0.023418	0.074008	0.175051	0.082675	0.338896	0.171773	0.073581	0.170596	0.089415	-0.158253	-0.046399	0.045126	0.054416	0.041884	0.05724	0.043518	0.084194	0.080064	0.039925	0.046548	0.057074	0.116481	0.051322
728020	0.042137	-0.023821	0.093599	0.190557	0.132053	0.411291	0.136089	0.069125	0.130267	0.040781	-0.173614	-0.014388	0.043818	0.054554	0.040974	0.053451	0.040899	0.081047	0.078131	0.038282	0.046918	0.057501	0.116703	0.046559
728023	0.038825	-0.025715	0.082978	0.189416	0.123787	0.405762	0.137857	0.070632	0.13571	0.045385	-0.168517	-0.019912	0.043868	0.054248	0.040873	0.05394	0.040976	0.081093	0.077992	0.038714	0.046629	0.057278	0.115597	0.047077
729004	0.065708	-0.005811	0.126661	0.165711	0.061399	0.271707	0.217908	0.074937	0.177381	0.128666	-0.17768	-0.046225	0.0461	0.053883	0.042834	0.060997	0.047007	0.087726	0.083316	0.03903	0.046857	0.056198	0.123605	0.060089
729017	0.070149	-0.005663	0.12249	0.14714	0.03325	0.252777	0.220903	0.077176	0.194152	0.145503	-0.165001	-0.071792	0.047581	0.055153	0.043934	0.067904	0.050372	0.094411	0.088404	0.041152	0.048204	0.057464	0.131205	0.07299
729018	0.070143	-0.005661	0.123034	0.150624	0.034977	0.254072	0.221666	0.077047	0.191926	0.144288	-0.166764	-0.069363	0.04743	0.054981	0.043806	0.067142	0.050069	0.093648	0.087818	0.040901	0.048044	0.057245	0.130034	0.071312
729025	0.069106	-0.0021	0.139004	0.16082	0.068791	0.264873	0.224988	0.074741	0.173687	0.130871	-0.181833	-0.039127	0.04593	0.053356	0.04264	0.060761	0.046867	0.087346	0.08332	0.038104	0.045997	0.055733	0.125924	0.058875
729028	0.06542	-0.004396	0.137591	0.165174	0.095695	0.288561	0.211754	0.072816	0.162856	0.112859	-0.17363	-0.022026	0.045144	0.05322	0.04211	0.05805	0.044786	0.08483	0.081315	0.037333	0.04574	0.055747	0.124133	0.054673
729030	0.067126	-0.003348	0.140544	0.162288	0.098064	0.285521	0.214124	0.073111	0.162115	0.113496	-0.170667	-0.019392	0.04497	0.052877	0.041843	0.057895	0.044607	0.084696	0.081236	0.036971	0.045283	0.055465	0.124494	0.054421
732001	0.087125	0.014675	0.16702	0.079516	0.024829	0.191103	0.254565	0.091674	0.224731	0.143892	-0.167724	-0.061667	0.046622	0.052426	0.042091	0.0686	0.050995	0.097107	0.090268	0.040349	0.045356	0.056837	0.169998	0.099528
741005	0.035131	-0.01894	0.018663	0.109827	0.092628	0.300616	0.132913	0.055855	0.254278	0.084032	-0.038806	-0.039358	0.046956	0.054483	0.047814	0.06649	0.051571	0.090084	0.085046	0.03915	0.048085	0.060798	0.123915	0.049902
741006	0.03201	-0.019919	0.008026	0.106675	0.097161	0.312624	0.126959	0.053422	0.25507	0.075931	-0.03125	-0.031785	0.047456	0.053927	0.048906	0.065715	0.052646	0.089888	0.085301	0.038593	0.048323	0.061814	0.12306	0.046211
741008	0.024735	-0.020491	-0.029135	0.100093	0.105149	0.373371	0.110759	0.052429	0.23939	0.04146	-0.016634	-0.015274	0.050045	0.052447	0.052371	0.0632	0.056262	0.091187	0.087777	0.037794	0.049257	0.067696	0.123775	0.04355
741022	0.031205	-0.012577	0.004566	0.097546	0.106418	0.30844	0.119654	0.055403	0.267158	0.072256	-0.013081	-0.026146	0.047481	0.051944	0.049211	0.064416	0.053449	0.089098	0.084868	0.038058	0.047628	0.061641	0.121046	0.046641
753002	0.061377	0.001282	0.115021	0.116378	0.040611	0.23982	0.192894	0.086269	0.23274	0.119934	-0.120083	-0.064696	0.045831	0.052666	0.042556	0.065266	0.048882	0.093805	0.087409	0.04208	0.046071	0.056683	0.139133	0.079334
753012	0.05484	0.011942	0.140294	0.106936	0.019921	0.222427	0.192509	0.100751	0.249736	0.097052	-0.11247	-0.07398	0.049036	0.052965	0.045018	0.07056	0.05454	0.098822	0.091556	0.042883	0.047464	0.058712	0.163681	0.097409
753013	0.056155	0.009461	0.132847	0.110022	0.027386	0.228074	0.189396	0.097009	0.246535	0.102011	-0.107179	-0.066567	0.047822	0.052508	0.044025	0.068083	0.052536	0.096931	0.090003	0.042642	0.046805	0.057833	0.153669	0.08988
753014	0.050705	0.008991	0.122969	0.112961	0.032329	0.235175	0.173512	0.096295	0.252816	0.093945	-0.083779	-0.06616	0.048092	0.052603	0.04443	0.068062	0.052714	0.096559	0.089763	0.043175	0.047079	0.058206	0.148178	0.087234
753015	0.061348	-0.003252	0.105028	0.118895	0.044084	0.248954	0.194733	0.0812	0.224083	0.128763	-0.127462	-0.071448	0.045722	0.053554	0.04275	0.065777	0.048232	0.093194	0.086765	0.041955	0.046428	0.056911	0.134581	0.076518
753018	0.063217	0.011079	0.146748	0.103388	0.020701	0.215564	0.20934	0.097811	0.241755	0.110447	-0.135447	-0.066496	0.04819	0.052829	0.044136	0.069674	0.053344	0.09839	0.091167	0.042352	0.046942	0.058115	0.165674	0.097075
753034	0.057238	0.021923	0.159106	0.077564	0.007383	0.197027	0.220896	0.111581	0.255823	0.092752	-0.134201	-0.102356	0.051175	0.05474	0.046649	0.075141	0.057296	0.103453	0.095542	0.042869	0.048362	0.060564	0.197916	0.122454
753037	0.060803	0.026993	0.163422	0.059234	0.008247	0.181771	0.23816	0.11624	0.258743	0.093667	-0.139636	-0.100955	0.051507	0.055649	0.046673	0.074862	0.057336	0.104643	0.09694	0.042812	0.048348	0.061253	0.201871	0.128213
753047	0.052599	0.019813	0.154751	0.089243	0.005781	0.206763	0.207348	0.111001	0.256365	0.087495	-0.125963	-0.105552	0.051343	0.054431	0.046951	0.075467	0.057781	0.102891	0.095069	0.043043	0.048583	0.060478	0.194526	0.120777
754001	0.07489	0.039669	0.1007	0.025009	0.067078	0.098788	0.348643	0.198824	0.25043	0.09377	-0.181377	-0.002006	0.044939	0.053157	0.040132	0.053949	0.042488	0.098736	0.093495	0.039819	0.043449	0.055113	0.238604	0.191417
754002	0.070561	0.039549	0.105406	0.029002	0.062331	0.115048	0.331287	0.193223	0.249859	0.091614	-0.176431	-0.01848	0.04544	0.053361	0.040665	0.054886	0.043242	0.098603	0.0935	0.039767	0.043709	0.05539	0.241328	0.190286
754007	0.077557	0.039746	0.098279	0.022621	0.070484	0.090684	0.357622	0.201369	0.250353	0.095297	-0.179422	0.004797	0.044494	0.052864	0.039622	0.053164	0.041873	0.098509	0.093183	0.039586	0.043143	0.054794	0.234632	0.190804
754009	0.081951	0.039947	0.096623	0.017884	0.074729	0.079811	0.369272	0.203323	0.250657	0.098189	-0.170432	0.011538	0.043902	0.052474	0.038829	0.052239	0.041185	0.098153	0.092807	0.039155	0.04265	0.054463	0.225499	0.188603
754010	0.078315	0.039209	0.09285	0.024209	0.075768	0.086573	0.364333	0.205725	0.248278	0.095208	-0.18191	0.010776	0.043742	0.052169	0.039022	0.051687	0.040633	0.097686	0.092003	0.039128	0.042746	0.053848	0.235023	0.190674
754011	0.086578	0.039641	0.086339	0.017681	0.083198	0.058745	0.394434	0.211232	0.248941	0.098845	-0.181431	0.026815	0.042971	0.051829	0.038088	0.050323	0.039531	0.098166	0.092224	0.038779	0.04229	0.053421	0.227489	0.191138
754013	0.083288	0.041147	0.108841	0.010823	0.066096	0.08691	0.358491	0.19253	0.254157	0.100667	-0.151378	-0.002833	0.044859	0.053416	0.039343	0.054382	0.043226	0.099065	0.094278	0.03928	0.042947	0.055824	0.213736	0.183239
754016	0.090371	0.040131	0.091253	0.010488	0.081759	0.052363	0.398236	0.20905	0.251709	0.102299	-0.16747	0.030347	0.043171	0.052164	0.037901	0.051046	0.040248	0.098619	0.093041	0.038937	0.042154	0.054101	0.215949	0.188139
754030	0.064044	0.040376	0.119516	0.03343	0.047752	0.140851	0.300509	0.176556	0.251852	0.08797	-0.163411	-0.056268	0.04721	0.054566	0.042347	0.058568	0.046332	0.099902	0.095106	0.040165	0.04472	0.05699	0.241662	0.186149
754038	0.095149	0.041081	0.109155	-0.003758	0.073241	0.063367	0.383735	0.194314	0.255213	0.108816	-0.126411	0.014063	0.043688	0.052693	0.037701	0.05276	0.042218	0.098366	0.093559	0.038109	0.041906	0.055131	0.191163	0.174526
754042	0.12082	0.039051	0.060697	-0.004932	0.12666	-0.018729	0.499319	0.21036	0.239437	0.114712	-0.074075	0.029464	0.039024	0.048284	0.032908	0.04394	0.034481	0.096021	0.088578	0.033362	0.039579	0.049693	0.172077	0.172912
754046	0.060899	0.04096	0.12814	0.035642	0.038653	0.153189	0.284315	0.166178	0.253865	0.085794	-0.153911	-0.078323	0.048262	0.05527	0.04338	0.061066	0.048436	0.100863	0.096058	0.04052	0.045398	0.058008	0.238683	0.180663
755001	0.03877	0.034939	0.124376	0.071236	0.031144	0.216344	0.223597	0.164479	0.24356	0.070703	-0.166535	-0.113183	0.048318	0.054083	0.044661	0.061672	0.048516	0.098308	0.092714	0.04085	0.045537	0.056028	0.261907	0.183557
755002	0.027561	0.032479	0.119643	0.087904	0.035615	0.257278	0.183502	0.172424	0.236739	0.061594	-0.133558	-0.096061	0.046523	0.051988	0.043585	0.058908	0.047103	0.09466	0.087874	0.040982	0.04405	0.053666	0.243273	0.169168
755004	0.033053	0.033723	0.121419	0.080321	0.035185	0.240141	0.201812	0.167906	0.238468	0.066854	-0.146491	-0.110704	0.047041	0.052622	0.043734	0.059289	0.047052	0.095781	0.089516	0.040224	0.044423	0.054269	0.250542	0.174091
755006	0.034601	0.033374	0.128344	0.081603	0.025562	0.237058	0.197736	0.15537	0.243951	0.067352	-0.135108	-0.141069	0.048285	0.053389	0.044786	0.062981	0.049593	0.097498	0.091414	0.040538	0.045476	0.055803	0.241189	0.166822
755007	0.030391	0.031708	0.129044	0.092692	0.02265	0.254338	0.175251	0.151081	0.244196	0.063077	-0.110534	-0.143705	0.048006	0.052597	0.044695	0.063735	0.050335	0.096464	0.089892	0.040639	0.045335	0.055454	0.222962	0.152442
755011	0.033594	0.031937	0.131491	0.087696	0.021298	0.244758	0.184686	0.147767	0.246065	0.065935	-0.114229	-0.153005	0.048427	0.05293	0.044953	0.064378	0.050679	0.097334	0.090888	0.040505	0.045626	0.055953	0.224561	0.153965
755013	0.035542	0.031743	0.134032	0.08564	0.019888	0.240528	0.18722	0.143774	0.247991	0.067589	-0.109535	-0.156644	0.048616	0.052886	0.045014	0.06491	0.051057	0.097713	0.091199	0.040406	0.045749	0.056232	0.219899	0.15021
755014	0.032822	0.031138	0.132402	0.091184	0.01958	0.248338	0.178604	0.144877	0.24694	0.064974	-0.106975	-0.152657	0.048462	0.052692	0.045007	0.064947	0.05114	0.097203	0.09059	0.040573	0.045689	0.055993	0.217901	0.148648
755015	0.03239	0.030349	0.133593	0.093979	0.017089	0.249336	0.174654	0.141947	0.248503	0.06407	-0.102372	-0.152008	0.048728	0.052692	0.045256	0.066005	0.051901	0.097465	0.090761	0.040821	0.045961	0.056319	0.213813	0.145326
755016	0.029871	0.029699	0.132584	0.099536	0.01613	0.255964	0.165811	0.142205	0.248483	0.061295	-0.097825	-0.144325	0.048684	0.052563	0.045299	0.06651	0.052299	0.097146	0.090356	0.041151	0.046043	0.056327	0.210289	0.142745
755019	0.033785	0.027921	0.138501	0.097423	0.009762	0.243237	0.172157	0.132175	0.254587	0.063716	-0.094848	-0.148794	0.049873	0.053005	0.046228	0.069534	0.054334	0.098999	0.092053	0.041596	0.047013	0.057725	0.205375	0.13759
756001	0.043447	0.009493	0.110702	0.114997	0.039733	0.243809	0.151139	0.095538	0.263094	0.081473	-0.053237	-0.06485	0.048445	0.052471	0.044934	0.067836	0.052894	0.095864	0.089154	0.043809	0.047236	0.058647	0.14294	0.085801
756003	0.034487	0.017974	0.122684	0.115561	0.022383	0.248105	0.138711	0.10829	0.269525	0.060926	-0.042574	-0.091941	0.050126	0.051969	0.046079	0.070001	0.055059	0.097547	0.090079	0.043518	0.047704	0.059107	0.155372	0.099094
756004	0.030206	0.024128	0.109792	0.120893	0.036932	0.272285	0.114526	0.117435	0.265106	0.055262	-0.029453	-0.083765	0.047466	0.04962	0.043987	0.06435	0.051115	0.093363	0.085428	0.0416	0.045483	0.056367	0.147887	0.09652
756010	0.023889	0.029088	0.123403	0.119148	0.023284	0.28532	0.12497	0.143115	0.248505	0.051378	-0.060975	-0.100295	0.046874	0.050473	0.044035	0.064319	0.051398	0.093544	0.085982	0.041584	0.045014	0.055252	0.176949	0.115493
756014	0.022817	0.029617	0.124356	0.118658	0.022344	0.286535	0.12702	0.14751	0.246345	0.050691	-0.065342	-0.100253	0.046877	0.050738	0.04413	0.064189	0.051462	0.093657	0.086195	0.041741	0.044996	0.055189	0.182251	0.11962
756017	0.0337	0.022427	0.136274	0.109667	0.008012	0.243333	0.155415	0.118472	0.26335	0.060856	-0.07096	-0.121538	0.050745	0.052706	0.046851	0.072339	0.05647	0.099483	0.091954	0.042866	0.048019	0.059133	0.180047	0.117438
756018	0.028979	0.024708	0.129071	0.114885	0.016169	0.261685	0.138671	0.124714	0.259335	0.056766	-0.061184	-0.111071	0.049003	0.051461	0.045424	0.068602	0.053863	0.096597	0.088911	0.042261	0.046679	0.057269	0.174944	0.11467
756020	0.030317	0.025766	0.134564	0.10853	0.011023	0.254678	0.153293	0.128353	0.256503	0.05938	-0.079773	-0.128683	0.049562	0.052257	0.04597	0.069752	0.054543	0.097888	0.090524	0.042038	0.046976	0.057564	0.189665	0.125609
756025	0.029401	0.02658	0.10702	0.121942	0.040725	0.281627	0.108767	0.123019	0.260851	0.054203	-0.029712	-0.082884	0.046538	0.048953	0.043353	0.062857	0.050065	0.092147	0.084244	0.040727	0.044725	0.055538	0.14768	0.09659
756026	0.03015	0.027985	0.100608	0.122432	0.048459	0.28827	0.1018	0.123423	0.25984	0.054148	-0.023131	-0.077066	0.045869	0.048259	0.042846	0.06152	0.049132	0.090994	0.083194	0.039693	0.044125	0.055076	0.142612	0.093706
756027	0.031005	0.026965	0.098355	0.122099	0.050794	0.285459	0.101994	0.119235	0.262325	0.055173	-0.019951	-0.074494	0.04602	0.048237	0.042898	0.061518	0.049143	0.091005	0.083193	0.039653	0.044215	0.055245	0.139538	0.091939
756028	0.031771	0.025392	0.097408	0.121419	0.051446	0.281365	0.103753	0.114985	0.26508	0.056013	-0.018374	-0.073369	0.046336	0.04841	0.04308	0.061782	0.049382	0.091205	0.083432	0.039903	0.044443	0.05554	0.137575	0.090597
757006	0.038834	-0.00325	0.046345	0.113014	0.088274	0.273667	0.123698	0.069435	0.270151	0.083362	-0.025442	-0.049845	0.046309	0.052648	0.045606	0.066134	0.050717	0.090361	0.084801	0.040395	0.046736	0.058699	0.127816	0.077105
757008	0.042609	-0.000731	0.070025	0.115986	0.071491	0.260778	0.136664	0.077427	0.264601	0.088046	-0.039864	-0.051591	0.04634	0.052903	0.044474	0.065825	0.050028	0.09185	0.085886	0.042285	0.046668	0.058073	0.132424	0.078609
757010	0.047941	-0.008092	0.067129	0.117121	0.06849	0.262615	0.158079	0.072871	0.246993	0.10633	-0.069556	-0.058644	0.04585	0.054278	0.044119	0.066461	0.048703	0.091935	0.085527	0.042066	0.047078	0.058074	0.132052	0.075779
757011	0.048975	-0.005925	0.073897	0.117137	0.065209	0.25863	0.159166	0.075639	0.247981	0.105537	-0.070482	-0.05753	0.045962	0.054023	0.043934	0.066211	0.048826	0.092343	0.085993	0.042485	0.046971	0.057917	0.133278	0.07661
757012	0.050454	-0.009942	0.070684	0.118271	0.063259	0.263506	0.168547	0.072909	0.2373	0.115097	-0.086533	-0.064727	0.046001	0.054936	0.044088	0.066938	0.048434	0.092443	0.085871	0.042158	0.047437	0.058258	0.13199	0.074939
757013	0.048719	-0.009558	0.066867	0.117567	0.066997	0.264056	0.162453	0.072188	0.242494	0.110278	-0.076775	-0.061631	0.045877	0.054635	0.044146	0.066733	0.04854	0.09205	0.085545	0.042003	0.04726	0.058199	0.131744	0.075169
757014	0.047839	-0.010674	0.063324	0.117615	0.068536	0.26637	0.161321	0.070863	0.242347	0.109978	-0.075957	-0.06264	0.045891	0.054792	0.044318	0.066942	0.048583	0.091906	0.085416	0.041807	0.047357	0.058353	0.13116	0.074783
757016	0.050287	-0.011998	0.068768	0.120501	0.06194	0.26741	0.171317	0.071721	0.232162	0.118082	-0.093717	-0.069407	0.046235	0.055502	0.044347	0.067319	0.048484	0.092617	0.086084	0.042092	0.047792	0.058559	0.131116	0.07398
757017	0.047977	-0.013007	0.062134	0.119827	0.066299	0.270322	0.165177	0.069753	0.23621	0.113861	-0.085796	-0.06842	0.04618	0.055504	0.044609	0.06748	0.048634	0.092215	0.085751	0.041833	0.047792	0.058756	0.13064	0.073881
757019	0.046574	-0.012264	0.05863	0.11813	0.070383	0.270005	0.15952	0.069107	0.241939	0.109298	-0.075685	-0.064717	0.045969	0.055048	0.044606	0.067281	0.048713	0.091754	0.085329	0.04157	0.047524	0.058623	0.130431	0.074249
757020	0.046919	-0.014306	0.058641	0.12083	0.067578	0.273247	0.163453	0.068492	0.235881	0.112881	-0.085364	-0.069945	0.046306	0.055762	0.044868	0.067731	0.048787	0.092179	0.085777	0.04173	0.047976	0.059016	0.130229	0.073522
757021	0.046049	-0.015954	0.055654	0.123025	0.067945	0.277167	0.162738	0.067397	0.233728	0.112435	-0.087234	-0.072344	0.046454	0.056087	0.045107	0.067879	0.048898	0.092141	0.085829	0.041626	0.048182	0.059258	0.129609	0.072667
757022	0.04715	-0.014887	0.059053	0.122165	0.066453	0.274306	0.164958	0.068526	0.23354	0.114016	-0.088617	-0.071497	0.046401	0.055952	0.044907	0.067754	0.048783	0.092292	0.085905	0.04178	0.048095	0.059081	0.130057	0.073217
757023	0.048532	-0.015309	0.062877	0.12574	0.062561	0.275443	0.170286	0.069805	0.22716	0.117292	-0.09728	-0.074388	0.04642	0.056028	0.044672	0.067277	0.048545	0.092317	0.085974	0.041831	0.04809	0.05884	0.129314	0.072336
757024	0.049537	-0.0139	0.065931	0.123652	0.061836	0.271866	0.17159	0.070712	0.228568	0.118345	-0.097006	-0.072592	0.046364	0.055841	0.044527	0.067308	0.048509	0.092506	0.086076	0.041962	0.047986	0.058716	0.130029	0.072965
757025	0.048794	-0.014343	0.063742	0.123408	0.063136	0.272832	0.169676	0.070008	0.229772	0.11715	-0.094785	-0.072462	0.046402	0.055929	0.044663	0.067468	0.048599	0.092475	0.086057	0.041928	0.048057	0.058857	0.130034	0.073002
757026	0.048223	-0.014716	0.062062	0.123369	0.064086	0.273739	0.16828	0.069471	0.230516	0.11624	-0.093305	-0.072511	0.046421	0.055984	0.044759	0.067561	0.048659	0.092423	0.086022	0.041882	0.048098	0.05895	0.129966	0.072979
757027	0.047389	-0.015411	0.059576	0.123759	0.065295	0.275546	0.166474	0.068677	0.23102	0.115005	-0.091839	-0.073021	0.04645	0.056072	0.044895	0.067655	0.048735	0.092316	0.085958	0.041789	0.048156	0.059075	0.129729	0.07282
757028	0.046435	-0.016312	0.056623	0.124179	0.066697	0.277529	0.164424	0.067639	0.231659	0.113636	-0.090113	-0.07343	0.046553	0.056257	0.04512	0.06789	0.048894	0.09231	0.085993	0.041727	0.048307	0.059307	0.129595	0.072575
757030	0.044092	-0.019483	0.048968	0.128048	0.06891	0.286048	0.160185	0.065039	0.229849	0.109418	-0.087927	-0.072203	0.046701	0.056642	0.045565	0.067922	0.049123	0.091906	0.085817	0.041337	0.048521	0.059644	0.128076	0.067415
757031	0.044784	-0.017457	0.051473	0.124384	0.069526	0.281085	0.160235	0.065905	0.233511	0.110317	-0.0856	-0.071988	0.046552	0.056298	0.045384	0.068018	0.049067	0.091984	0.085782	0.041436	0.048315	0.059488	0.128932	0.070486
757032	0.044498	-0.016179	0.051044	0.121674	0.07148	0.279146	0.157909	0.065993	0.237485	0.108717	-0.080439	-0.069846	0.046328	0.055857	0.045264	0.067866	0.049033	0.091691	0.085475	0.041275	0.048021	0.059288	0.129025	0.071206
757033	0.044164	-0.014909	0.050447	0.119198	0.073766	0.276898	0.155258	0.066059	0.241875	0.106685	-0.073981	-0.067023	0.046176	0.055451	0.045189	0.067752	0.049081	0.091507	0.085272	0.041169	0.04781	0.059145	0.129195	0.072202
757036	0.042432	-0.018255	0.043869	0.122212	0.074715	0.28558	0.153212	0.063371	0.238258	0.104325	-0.075443	-0.065569	0.046449	0.056019	0.045746	0.067839	0.049373	0.091328	0.085339	0.040849	0.048129	0.059594	0.127685	0.065275
757037	0.037034	-0.021735	0.025067	0.116625	0.085501	0.297401	0.139995	0.05621	0.246973	0.090556	-0.053827	-0.047454	0.047206	0.056122	0.047567	0.068007	0.051093	0.091187	0.085744	0.04002	0.048773	0.061061	0.126019	0.052671
757038	0.041764	-0.022249	0.040843	0.129134	0.072104	0.293148	0.154827	0.06192	0.230782	0.103813	-0.081653	-0.065516	0.046971	0.057045	0.046195	0.068112	0.0496	0.091805	0.085892	0.041021	0.048827	0.060182	0.127276	0.060704
757040	0.045361	-0.012037	0.055412	0.117504	0.073352	0.271035	0.15545	0.068384	0.245215	0.106134	-0.069389	-0.0631	0.045857	0.054767	0.044671	0.067139	0.048812	0.091389	0.085032	0.0413	0.047369	0.058568	0.12992	0.074266
757041	0.038291	-0.025066	0.028239	0.125419	0.078838	0.300715	0.145893	0.056767	0.236703	0.094363	-0.06772	-0.05268	0.047542	0.057444	0.047454	0.0686	0.050745	0.092038	0.086363	0.040607	0.049381	0.061353	0.127014	0.052941
758002	0.043386	0.036271	0.129723	0.064537	0.027652	0.205153	0.231022	0.157452	0.2481	0.073779	-0.154965	-0.126512	0.048917	0.054635	0.044958	0.06329	0.049728	0.099574	0.094218	0.040795	0.046023	0.057143	0.253286	0.17934
758004	0.043605	0.035574	0.138059	0.065462	0.018799	0.206656	0.222203	0.146587	0.253251	0.072881	-0.134485	-0.145565	0.049953	0.055018	0.045948	0.066636	0.052261	0.100888	0.095345	0.041285	0.046888	0.058463	0.239975	0.168513
758005	0.042618	0.034703	0.139919	0.068314	0.016058	0.210364	0.216084	0.14335	0.25431	0.071795	-0.127158	-0.151837	0.050199	0.054944	0.046242	0.067636	0.052977	0.101025	0.095306	0.041416	0.047112	0.05867	0.235554	0.164254
758007	0.041944	0.03296	0.143383	0.072566	0.01184	0.21517	0.206526	0.136998	0.256627	0.070813	-0.110335	-0.159308	0.050461	0.054594	0.046516	0.069134	0.054081	0.101148	0.095027	0.041526	0.047353	0.058932	0.224418	0.153831
758010	0.039795	0.025531	0.146998	0.092207	0.003184	0.224429	0.185476	0.122832	0.260371	0.068868	-0.096266	-0.143403	0.051316	0.054005	0.047328	0.073598	0.057027	0.101698	0.09456	0.042494	0.048281	0.059759	0.203777	0.133398
758016	0.054891	0.039288	0.145826	0.04291	0.018696	0.174916	0.251454	0.144627	0.260187	0.080444	-0.127662	-0.12268	0.05042	0.056081	0.045702	0.067363	0.053358	0.102941	0.09769	0.041581	0.047109	0.060147	0.226188	0.162411
758020	0.052021	0.031647	0.157175	0.05852	0.005595	0.18811	0.229418	0.126207	0.262852	0.080049	-0.121343	-0.130932	0.052003	0.056068	0.047437	0.073984	0.057425	0.104557	0.09797	0.042744	0.048628	0.061534	0.214043	0.14325
758024	0.049113	0.03799	0.127888	0.054739	0.032048	0.185388	0.252043	0.162245	0.249691	0.077596	-0.162985	-0.106606	0.048807	0.055025	0.044569	0.062444	0.049128	0.100205	0.095106	0.040826	0.045937	0.057482	0.255058	0.183681
759001	0.102579	0.042633	0.046915	0.01362	0.139691	0.05155	0.447579	0.200092	0.224859	0.101061	-0.008189	-0.012484	0.037504	0.04477	0.031722	0.040621	0.031691	0.089534	0.081561	0.031761	0.039256	0.046104	0.170599	0.169326
759009	0.090216	0.039127	0.064143	0.027712	0.108555	0.068064	0.414748	0.204393	0.228716	0.093919	-0.125317	-0.017161	0.039901	0.048035	0.035126	0.043479	0.03388	0.094555	0.086591	0.033927	0.040779	0.048129	0.221239	0.18137
759010	0.09558	0.040829	0.056013	0.023409	0.122863	0.064139	0.428512	0.201026	0.224228	0.095571	-0.069999	-0.022493	0.03872	0.046363	0.033462	0.041646	0.032455	0.092553	0.0844	0.032701	0.040147	0.04678	0.199663	0.175464
759011	0.08849	0.038885	0.063849	0.029869	0.109264	0.077292	0.409818	0.20182	0.225277	0.091958	-0.115278	-0.022904	0.039961	0.047856	0.035189	0.043125	0.033645	0.09472	0.08644	0.033794	0.040867	0.047699	0.223184	0.181134
759013	0.079377	0.036385	0.071884	0.036387	0.100336	0.10535	0.374247	0.204075	0.22664	0.088973	-0.12151	-0.025007	0.040271	0.048073	0.036077	0.044028	0.034464	0.093077	0.085062	0.03454	0.04078	0.047943	0.229224	0.18306
759014	0.077863	0.036969	0.076259	0.035286	0.092113	0.09735	0.372523	0.207481	0.233752	0.09021	-0.161174	-0.010752	0.041284	0.049393	0.037168	0.046166	0.036116	0.094427	0.086971	0.035967	0.041418	0.049626	0.238745	0.187574
759016	0.087387	0.038662	0.075463	0.02409	0.093854	0.062303	0.402157	0.210942	0.240736	0.096679	-0.169245	0.005732	0.041364	0.050028	0.036745	0.04696	0.036695	0.095869	0.089128	0.036441	0.041471	0.050927	0.228909	0.188396
759017	0.078485	0.038067	0.08207	0.030148	0.083963	0.084131	0.3749	0.210538	0.242393	0.092711	-0.189246	0.009609	0.042564	0.050971	0.038298	0.048983	0.038361	0.096509	0.089867	0.037976	0.042256	0.051869	0.24235	0.191787
759018	0.095866	0.040079	0.071429	0.017413	0.098315	0.034618	0.432175	0.211348	0.241949	0.100027	-0.169244	0.011701	0.041186	0.050229	0.036217	0.046599	0.036403	0.097417	0.090659	0.036059	0.041385	0.051149	0.223112	0.188583
759019	0.069543	0.037467	0.089924	0.036747	0.074471	0.110443	0.343996	0.206979	0.243105	0.088708	-0.196278	0.003603	0.043701	0.051702	0.039677	0.051072	0.040083	0.096793	0.090377	0.039127	0.042909	0.05271	0.251663	0.192709
759021	0.070727	0.036204	0.081756	0.040307	0.085919	0.117457	0.34794	0.207831	0.234448	0.087248	-0.16695	-0.008328	0.041864	0.049756	0.03804	0.047293	0.037124	0.09416	0.086807	0.036927	0.041687	0.050043	0.244404	0.188721
759023	0.059891	0.035761	0.091971	0.047662	0.072219	0.143472	0.313453	0.20569	0.2377	0.082448	-0.186679	-0.005249	0.043576	0.051118	0.040101	0.050609	0.039868	0.095358	0.08832	0.039083	0.04271	0.05164	0.257993	0.191559
759029	0.04646	0.033613	0.098498	0.060985	0.066601	0.191537	0.265903	0.202081	0.232246	0.073796	-0.162713	-0.017464	0.043647	0.05052	0.040802	0.0509	0.040495	0.093489	0.085936	0.039471	0.042472	0.050864	0.258445	0.189181
759032	0.056817	0.037884	0.112719	0.046035	0.051266	0.159069	0.286404	0.182348	0.245923	0.083123	-0.177985	-0.056796	0.046543	0.053579	0.042225	0.056892	0.044743	0.09816	0.092896	0.039849	0.044399	0.055397	0.256202	0.188985
759038	0.045473	0.034346	0.104539	0.061751	0.05909	0.194078	0.258852	0.194198	0.235521	0.074888	-0.17277	-0.037582	0.04475	0.051457	0.041539	0.053121	0.042099	0.094523	0.087759	0.039557	0.043132	0.052233	0.261581	0.187581
759039	0.049908	0.035324	0.105225	0.056515	0.057306	0.177423	0.273472	0.192489	0.23908	0.077957	-0.184834	-0.038788	0.045328	0.052232	0.041807	0.054246	0.042775	0.095932	0.089658	0.039783	0.043631	0.053255	0.263859	0.189296
759040	0.061043	0.035769	0.090444	0.046926	0.073676	0.139528	0.318466	0.206623	0.237329	0.082748	-0.186988	-0.002993	0.043412	0.051018	0.039948	0.05024	0.039565	0.095405	0.088248	0.038973	0.042632	0.051458	0.257826	0.191992
759045	0.099676	0.040837	0.058917	0.01882	0.117413	0.038906	0.444123	0.206571	0.231741	0.09924	-0.10797	-0.007626	0.039165	0.047573	0.033949	0.042941	0.033437	0.094316	0.086683	0.033386	0.040299	0.048215	0.204402	0.178445
759047	0.097668	0.040711	0.058138	0.021199	0.118637	0.048931	0.43704	0.204788	0.22912	0.097597	-0.097755	-0.013731	0.039029	0.047179	0.033848	0.042501	0.033092	0.093709	0.085867	0.033143	0.04026	0.047695	0.204202	0.177489
811001	0.047396	0.031755	-0.066539	0.027446	0.146432	0.429566	0.086814	0.082678	0.25371	0.032523	0.086964	0.01037	0.059342	0.049493	0.058686	0.062147	0.062331	0.094961	0.093023	0.04236	0.04979	0.078322	0.139246	0.046392
820001	0.06118	0.051544	0.018371	0.055202	0.150911	0.445349	0.060803	0.136886	0.206122	0.038007	0.088964	-0.028403	0.044443	0.041721	0.043327	0.049835	0.046869	0.083658	0.07948	0.037762	0.039782	0.055413	0.112371	0.077762
820006	0.063534	0.05003	0.04006	0.069516	0.142404	0.450521	0.066678	0.157036	0.189178	0.02298	0.075105	-0.046912	0.042947	0.042564	0.042114	0.04888	0.045067	0.083361	0.078724	0.037968	0.039753	0.054716	0.113062	0.080777
820009	0.074057	0.054113	0.018344	0.044195	0.158255	0.488439	0.064168	0.150496	0.182215	0.017395	0.110495	-0.036879	0.047621	0.044582	0.046113	0.051397	0.04827	0.087095	0.083505	0.041059	0.042365	0.060393	0.120761	0.080462
820010	0.056078	0.048146	0.044452	0.078857	0.133288	0.422335	0.066224	0.150336	0.203102	0.033474	0.060178	-0.045558	0.041549	0.041647	0.040656	0.048617	0.044113	0.082041	0.077112	0.035608	0.03877	0.052528	0.111558	0.080169
821001	0.06219	0.053709	-0.016693	0.036624	0.161594	0.449827	0.057285	0.118448	0.222738	0.048581	0.120144	0.00272	0.050156	0.042968	0.048749	0.054311	0.052328	0.086924	0.084107	0.040128	0.042484	0.062324	0.120759	0.054996
822001	0.040007	0.026072	0.004285	0.075336	0.131836	0.348157	0.080355	0.083969	0.266875	0.066098	0.035286	-0.013737	0.047021	0.043494	0.047309	0.055971	0.052517	0.08413	0.081308	0.035335	0.042681	0.058251	0.11244	0.050628
822009	0.042674	0.03139	2.6e-05	0.067805	0.138078	0.368396	0.078152	0.090361	0.257038	0.065136	0.045978	-0.007361	0.046538	0.04203	0.046668	0.054133	0.051724	0.082816	0.080185	0.035209	0.041491	0.057181	0.111483	0.04725
822010	0.03903	0.025841	-0.00576	0.068982	0.135897	0.358932	0.081825	0.082688	0.264918	0.064348	0.038838	-0.007	0.04778	0.043449	0.04846	0.056209	0.053488	0.084244	0.08184	0.035755	0.043024	0.059611	0.113611	0.045999
822014	0.033158	0.017316	-0.019669	0.06741	0.134807	0.351818	0.089389	0.071593	0.27372	0.059981	0.031737	-0.004559	0.050094	0.045795	0.051723	0.059368	0.056467	0.086959	0.084749	0.036909	0.045733	0.064532	0.117821	0.044795
823001	0.083893	0.057882	-0.007262	0.016345	0.166771	0.525919	0.059404	0.142081	0.179836	0.008181	0.184981	-0.020404	0.054607	0.047824	0.051485	0.055908	0.052478	0.092646	0.089667	0.043656	0.046245	0.067967	0.137109	0.080914
823004	0.069984	0.055173	0.006584	0.039157	0.160518	0.478885	0.059909	0.140543	0.194698	0.02756	0.117796	-0.02425	0.047982	0.044083	0.046461	0.052016	0.049053	0.086927	0.083437	0.040811	0.042141	0.060426	0.119708	0.078884
825002	0.04539	0.035633	-0.000321	0.064794	0.141505	0.378045	0.07472	0.095044	0.251902	0.065154	0.054093	-0.005555	0.046446	0.041377	0.046225	0.053359	0.051208	0.082602	0.079879	0.035314	0.040933	0.056639	0.111269	0.047959
825003	0.047074	0.037389	0.009576	0.068572	0.138954	0.376416	0.073935	0.100403	0.247789	0.064307	0.053487	-0.012498	0.044981	0.040654	0.044404	0.051796	0.049416	0.081713	0.078361	0.034577	0.039908	0.054517	0.10886	0.05389
826001	0.044382	0.034497	-0.005474	0.06238	0.142586	0.380855	0.075855	0.092892	0.252748	0.06452	0.054243	-0.002791	0.04709	0.041745	0.047087	0.053999	0.052006	0.082969	0.080498	0.035679	0.041408	0.057715	0.112436	0.045957
826002	0.04775	0.039107	-0.003515	0.060126	0.145388	0.390139	0.071872	0.098863	0.246792	0.063704	0.063644	-0.002467	0.046769	0.041065	0.046319	0.053073	0.051158	0.082753	0.079999	0.035792	0.040736	0.056834	0.111915	0.047441
826003	0.048435	0.039996	-0.002288	0.060167	0.145659	0.391366	0.071029	0.100327	0.245538	0.063447	0.0651	-0.003112	0.046589	0.040907	0.046049	0.052813	0.050875	0.082681	0.079815	0.035763	0.04056	0.056529	0.111616	0.048292
827001	0.050699	0.043142	-0.00536	0.056145	0.149235	0.401513	0.067635	0.103688	0.241714	0.062037	0.074183	-0.001171	0.047129	0.040941	0.046418	0.052926	0.051074	0.083321	0.080382	0.03644	0.040688	0.057234	0.112835	0.048868
829001	0.047033	0.036821	0.019242	0.075139	0.133662	0.367557	0.073625	0.102703	0.248201	0.06461	0.046103	-0.023857	0.044206	0.040857	0.043325	0.051361	0.04837	0.081966	0.077857	0.033996	0.039712	0.053562	0.108007	0.066184
829002	0.052629	0.045235	0.014955	0.064178	0.144252	0.403643	0.06505	0.11674	0.230545	0.056791	0.068256	-0.02225	0.043985	0.040238	0.043032	0.050086	0.047576	0.082336	0.077939	0.035241	0.039101	0.05364	0.108655	0.071924
831002	0.090038	0.07114	0.015152	0.006523	0.151498	0.564231	0.028455	0.15229	0.163225	-0.049806	0.345882	-0.018124	0.05623	0.042428	0.054557	0.0551	0.052659	0.096035	0.089716	0.043787	0.046649	0.05552	0.131428	0.07238
831005	0.096009	0.061605	0.009609	0.009909	0.161323	0.561784	0.048413	0.151974	0.159478	-0.0283	0.278641	-0.032496	0.057407	0.046742	0.053181	0.055876	0.05275	0.096514	0.091294	0.043604	0.047538	0.063408	0.148828	0.08256
831006	0.098847	0.060715	0.016995	0.013154	0.161058	0.563406	0.050049	0.155508	0.154107	-0.030826	0.269531	-0.043451	0.057254	0.046442	0.052949	0.055274	0.052783	0.096845	0.091336	0.043245	0.047348	0.06304	0.148799	0.083429
831008	0.110844	0.048619	0.058557	0.049798	0.154796	0.54796	0.070647	0.177828	0.127792	-0.033839	0.11171	-0.116181	0.052427	0.04553	0.048537	0.050827	0.051525	0.094493	0.088151	0.040275	0.044726	0.061607	0.13816	0.099099
831009	0.099606	0.056651	0.028185	0.025528	0.161227	0.552272	0.059647	0.159852	0.148833	-0.023461	0.192335	-0.063444	0.053905	0.045589	0.050038	0.052452	0.050949	0.093493	0.087988	0.042052	0.045532	0.061897	0.137867	0.082962
831010	0.101392	0.05358	0.033014	0.031164	0.160968	0.548294	0.065826	0.162121	0.145402	-0.020436	0.158562	-0.074398	0.053342	0.04613	0.04966	0.0523	0.05118	0.093065	0.087865	0.041732	0.045351	0.063305	0.137509	0.083962
831013	0.111575	0.049649	0.067834	0.057004	0.155383	0.544077	0.062848	0.188563	0.123482	-0.043897	0.114826	-0.124569	0.050834	0.0437	0.04734	0.048664	0.050026	0.095147	0.087684	0.039401	0.04372	0.058155	0.131491	0.121442
831021	0.097879	0.067695	0.064973	0.050892	0.148002	0.529354	0.029017	0.201031	0.148849	-0.054331	0.214444	-0.063611	0.052474	0.038458	0.051588	0.047107	0.050163	0.094493	0.087105	0.039985	0.044259	0.050146	0.113746	0.161198
831022	0.095821	0.063797	0.008961	0.006394	0.159251	0.566311	0.043031	0.151406	0.160375	-0.034953	0.313569	-0.027443	0.058168	0.046401	0.054178	0.056495	0.053303	0.097565	0.092026	0.043901	0.047979	0.062413	0.150534	0.082858
831025	0.08577	0.075222	0.033871	0.017275	0.141463	0.557728	0.022235	0.160928	0.159126	-0.049933	0.316919	-0.056569	0.055633	0.040858	0.055758	0.054107	0.054013	0.09651	0.089909	0.043298	0.046267	0.05381	0.121328	0.089833
831026	0.086338	0.074449	0.038955	0.020746	0.141141	0.555788	0.02381	0.164352	0.157941	-0.04916	0.311276	-0.06453	0.055123	0.040448	0.055156	0.053318	0.053489	0.095915	0.089178	0.042889	0.045954	0.053257	0.118973	0.093587
832001	0.060623	0.079467	0.054955	0.059272	0.129834	0.516512	0.004555	0.187014	0.154599	-0.022385	0.182226	-0.169287	0.054063	0.038637	0.054427	0.050579	0.054364	0.098301	0.092497	0.041476	0.046437	0.048917	0.081376	0.139276
832008	0.079557	0.077922	0.044597	0.030094	0.135643	0.545871	0.015963	0.168949	0.157216	-0.042662	0.266858	-0.08818	0.054773	0.039587	0.055794	0.052697	0.054202	0.095746	0.08933	0.042608	0.045757	0.051837	0.101564	0.10531
833004	0.074413	0.075965	0.06601	0.06427	0.140934	0.502132	0.016409	0.210662	0.159368	-0.048835	0.21582	-0.042211	0.051294	0.036355	0.052478	0.046692	0.049608	0.091004	0.084204	0.040082	0.043813	0.049112	0.095494	0.201703
833005	0.059999	0.075857	0.061204	0.086068	0.142106	0.465717	0.009129	0.241293	0.166139	-0.043356	0.180359	-0.05838	0.050504	0.03549	0.0517	0.045598	0.049163	0.091172	0.08478	0.040828	0.043587	0.048387	0.089387	0.23031
833012	0.076147	0.075583	0.065822	0.065182	0.141719	0.500684	0.017378	0.213738	0.15975	-0.050725	0.212957	-0.03603	0.051481	0.036427	0.052598	0.04659	0.049694	0.091212	0.084372	0.040147	0.043896	0.049172	0.096948	0.205348
833013	0.078873	0.075361	0.066012	0.057118	0.140364	0.513719	0.019218	0.201965	0.157289	-0.049594	0.228544	-0.044773	0.051782	0.036871	0.052853	0.047443	0.050003	0.091624	0.084646	0.040243	0.044076	0.049429	0.098086	0.181754
835001	0.101689	0.064609	0.059137	0.038437	0.149229	0.549905	0.038326	0.183965	0.143295	-0.050803	0.244451	-0.078474	0.054742	0.04097	0.052743	0.050163	0.052298	0.097418	0.089965	0.040885	0.045541	0.053539	0.129234	0.121553
835002	0.086952	0.072838	0.065567	0.053987	0.142931	0.520118	0.024108	0.202155	0.155076	-0.053343	0.228785	-0.040349	0.052587	0.037599	0.053013	0.04763	0.050383	0.093038	0.085819	0.040322	0.044464	0.04986	0.105454	0.174981
836001	0.102003	0.061546	0.042148	0.025628	0.154698	0.561901	0.046239	0.168756	0.144162	-0.043164	0.260899	-0.075614	0.055665	0.043371	0.052111	0.052237	0.052596	0.09739	0.090592	0.041864	0.046108	0.057321	0.138583	0.090681
836009	0.100121	0.06508	0.053636	0.032095	0.148763	0.556194	0.039267	0.177903	0.144981	-0.050176	0.272832	-0.078774	0.056004	0.041917	0.053837	0.051807	0.053435	0.098467	0.091122	0.041575	0.046305	0.05509	0.134902	0.109679
836013	0.099335	0.064732	0.045325	0.025098	0.150641	0.561842	0.040689	0.170839	0.146664	-0.048276	0.291773	-0.073814	0.056533	0.04279	0.053877	0.05292	0.053689	0.098631	0.091563	0.042132	0.04666	0.056422	0.138434	0.096516
836014	0.098431	0.06596	0.050178	0.028493	0.148136	0.558455	0.038509	0.174486	0.147051	-0.049829	0.28895	-0.076546	0.056309	0.042092	0.054204	0.052453	0.053686	0.098502	0.091246	0.041923	0.046526	0.055359	0.135157	0.10365
836016	0.096019	0.067711	0.05164	0.029592	0.145763	0.555584	0.035477	0.175163	0.149318	-0.049872	0.289571	-0.075619	0.055682	0.041242	0.054122	0.051987	0.053198	0.097509	0.090228	0.04184	0.046184	0.054036	0.128649	0.105291
836018	0.096194	0.067283	0.047073	0.025652	0.14723	0.559199	0.036451	0.171508	0.149684	-0.049532	0.300439	-0.072346	0.056098	0.04183	0.054231	0.052679	0.053483	0.097918	0.090758	0.042157	0.046452	0.0549	0.132009	0.098736
836019	0.09642	0.066859	0.043842	0.023281	0.148573	0.5612	0.037119	0.169183	0.14994	-0.049011	0.304866	-0.068853	0.056254	0.04219	0.054132	0.053014	0.053456	0.097997	0.090935	0.042323	0.046559	0.055409	0.133794	0.09492
836020	0.096826	0.065968	0.0388	0.020441	0.151015	0.56311	0.03829	0.165875	0.150495	-0.047248	0.304272	-0.062849	0.05616	0.042603	0.053571	0.053192	0.052944	0.097585	0.090707	0.042464	0.046515	0.055921	0.134981	0.089907
836022	0.091769	0.070606	0.054863	0.032886	0.142035	0.549485	0.030548	0.17746	0.152338	-0.049531	0.284554	-0.075001	0.054662	0.039956	0.054088	0.05122	0.052543	0.095808	0.088533	0.041646	0.045641	0.052337	0.118498	0.111785
836024	0.093307	0.069614	0.048121	0.026056	0.144062	0.556841	0.033044	0.171855	0.152239	-0.050065	0.306071	-0.072056	0.055835	0.041219	0.054725	0.052694	0.053569	0.097356	0.090179	0.042253	0.046365	0.05411	0.127535	0.101209
837001	0.093667	0.068883	0.040486	0.020406	0.147106	0.56138	0.033708	0.16642	0.153127	-0.049603	0.317857	-0.06297	0.056055	0.041832	0.054453	0.05336	0.053354	0.097462	0.090468	0.042623	0.04652	0.054876	0.130458	0.092425
837002	0.089656	0.071838	0.040571	0.021145	0.143826	0.557687	0.028351	0.165883	0.156085	-0.0494	0.314071	-0.063792	0.055142	0.040721	0.054463	0.052948	0.052953	0.096101	0.089186	0.042631	0.045973	0.05339	0.121528	0.092774
837005	0.090906	0.071084	0.042038	0.021656	0.144085	0.558396	0.030127	0.167013	0.155049	-0.049779	0.316032	-0.065274	0.055516	0.041045	0.054659	0.053089	0.053278	0.096683	0.089695	0.042607	0.046214	0.053851	0.124593	0.09424
837009	0.090645	0.071341	0.048403	0.026878	0.142178	0.554092	0.029874	0.171692	0.154144	-0.049367	0.302379	-0.073014	0.055085	0.040446	0.054503	0.052268	0.053094	0.096201	0.089099	0.042191	0.045929	0.053063	0.120836	0.101272
837010	0.089297	0.072188	0.053618	0.031986	0.140399	0.548772	0.028317	0.176082	0.15406	-0.049083	0.289162	-0.076338	0.054519	0.039735	0.054373	0.051451	0.0527	0.095389	0.088214	0.041817	0.045598	0.052193	0.115964	0.110661
837011	0.089898	0.071686	0.045792	0.025165	0.142621	0.554795	0.028841	0.169596	0.155004	-0.048982	0.304074	-0.070497	0.054856	0.040341	0.054278	0.052308	0.052829	0.095845	0.088831	0.042286	0.04578	0.052883	0.119228	0.0974
837012	0.088758	0.072683	0.050489	0.028952	0.140202	0.551173	0.027879	0.173233	0.1549	-0.049165	0.298153	-0.075734	0.054829	0.040038	0.054725	0.052074	0.053148	0.095716	0.088631	0.042125	0.045803	0.052658	0.117769	0.105799
837014	0.088099	0.073085	0.047731	0.02691	0.140462	0.552331	0.026924	0.170906	0.155675	-0.048853	0.301105	-0.074021	0.054757	0.040052	0.054661	0.052275	0.053105	0.095583	0.088594	0.042277	0.045748	0.052669	0.117149	0.101396
837015	0.086819	0.07365	0.053759	0.032871	0.138886	0.546456	0.025812	0.176082	0.155189	-0.048328	0.286455	-0.078461	0.05418	0.039356	0.054454	0.051353	0.05267	0.094799	0.087724	0.041826	0.045414	0.051844	0.112374	0.112471
838001	0.085307	0.074228	0.062308	0.043347	0.138809	0.534288	0.024406	0.186739	0.154566	-0.049577	0.260666	-0.063238	0.053463	0.038434	0.054225	0.04986	0.051792	0.093848	0.086647	0.041112	0.045075	0.05092	0.107662	0.143643
838002	0.084044	0.074718	0.05841	0.03903	0.13779	0.538901	0.023143	0.180974	0.155366	-0.047415	0.270089	-0.077097	0.053387	0.038531	0.054123	0.050364	0.052014	0.093725	0.086658	0.041386	0.044971	0.050953	0.106255	0.126666
838004	0.080768	0.075249	0.06513	0.051522	0.139197	0.522238	0.020593	0.194803	0.156076	-0.048916	0.24065	-0.053906	0.052275	0.037361	0.053338	0.048349	0.050594	0.092275	0.085218	0.040535	0.044381	0.049872	0.100341	0.166463
838005	0.080345	0.075665	0.064549	0.050006	0.138318	0.524168	0.020404	0.192619	0.155985	-0.048425	0.245128	-0.058171	0.052536	0.037563	0.053709	0.048818	0.051015	0.092586	0.085552	0.040714	0.044565	0.050168	0.101214	0.163668
838008	0.083289	0.074972	0.061361	0.042923	0.13792	0.534043	0.022574	0.184996	0.155221	-0.047904	0.260994	-0.069973	0.053136	0.038212	0.054053	0.049843	0.051699	0.093388	0.086292	0.041135	0.044868	0.050677	0.104749	0.139593
838009	0.081433	0.075631	0.06212	0.044906	0.137404	0.531001	0.021064	0.186442	0.155599	-0.047317	0.256437	-0.069674	0.052925	0.037985	0.054037	0.049644	0.051608	0.093097	0.086066	0.041051	0.044768	0.050528	0.102903	0.146161
838010	0.075513	0.076878	0.064888	0.054399	0.137636	0.517128	0.016991	0.196139	0.156913	-0.046833	0.236316	-0.058279	0.052216	0.037215	0.053632	0.0485	0.050951	0.092236	0.085404	0.040593	0.044435	0.050036	0.09826	0.178102
839001	0.06388	0.078438	0.0608	0.061548	0.135066	0.509046	0.007608	0.197778	0.156133	-0.034621	0.20569	-0.104482	0.052712	0.03743	0.054068	0.049018	0.052098	0.094762	0.088491	0.040809	0.045206	0.049065	0.087882	0.189309
911001	-0.069412	0.003433	0.000437	0.05785	0.204497	0.205257	0.054231	0.117113	0.189346	0.117901	-0.09846	-0.019666	0.045116	0.04323	0.0453	0.04201	0.042661	0.098816	0.090667	0.047929	0.064663	0.04069	0.042416	0.0535
912008	-0.047465	-0.014594	0.005593	0.066298	0.199141	0.13845	0.214036	0.095703	0.143283	0.087098	0.013183	-0.007888	0.041717	0.04423	0.042167	0.04095	0.04368	0.082744	0.076093	0.043882	0.07449	0.041808	0.024337	0.048505
912011	-0.055943	-0.015091	0.004291	0.067482	0.196219	0.173192	0.179976	0.088537	0.130406	0.090669	-0.021529	-0.014884	0.041724	0.043976	0.043085	0.041244	0.043433	0.082984	0.07633	0.043759	0.078143	0.042003	0.031801	0.050305
912017	-0.052302	-0.013957	0.005272	0.066533	0.197663	0.157722	0.194851	0.092152	0.135096	0.08903	-0.00089	-0.010269	0.041567	0.044014	0.042657	0.041094	0.043532	0.082317	0.075763	0.043724	0.076617	0.041855	0.026353	0.049222
920001	-0.001823	-0.05919	-0.001301	0.097673	0.112346	0.05669	0.392372	0.088724	0.224634	0.04554	-0.006313	-0.006323	0.049951	0.04717	0.04955	0.051726	0.054804	0.084563	0.081527	0.051996	0.080123	0.046928	0.021947	0.023538
920004	-0.004788	-0.058698	-0.000358	0.096751	0.11651	0.05391	0.388805	0.089916	0.223955	0.047714	-0.005442	-0.004938	0.049563	0.047224	0.049411	0.050795	0.05431	0.084441	0.081112	0.051731	0.08095	0.046822	0.022029	0.023477
920005	-0.000747	-0.058825	-0.001939	0.10133	0.114719	0.052662	0.389901	0.09187	0.229366	0.048517	-0.005761	-0.003184	0.049255	0.047486	0.049923	0.051075	0.054796	0.084505	0.081193	0.052178	0.081444	0.047015	0.022028	0.023045
920006	0.002445	-0.058786	-0.003101	0.104288	0.1141	0.052917	0.389439	0.093127	0.232011	0.049118	-0.005912	-0.002188	0.048956	0.047615	0.050163	0.05112	0.054967	0.084502	0.081178	0.052399	0.081649	0.047081	0.022027	0.022875
920010	-0.003207	-0.058452	-0.001011	0.099495	0.117298	0.051951	0.38754	0.091848	0.227423	0.04954	-0.005213	-0.003027	0.04908	0.047359	0.049618	0.050515	0.054329	0.084343	0.080895	0.051783	0.081465	0.046818	0.022049	0.023125
920011	-0.009068	-0.057112	0.001231	0.093473	0.124004	0.053113	0.380142	0.090907	0.219686	0.051384	-0.003758	-0.003808	0.048654	0.046878	0.048594	0.049054	0.05292	0.083897	0.080163	0.050726	0.081001	0.046231	0.022086	0.023687
920013	-0.007199	-0.057861	0.000493	0.095637	0.120838	0.052201	0.384166	0.091001	0.222873	0.050238	-0.004449	-0.003685	0.049001	0.047122	0.049078	0.0498	0.053622	0.084159	0.080568	0.051231	0.081274	0.046543	0.022075	0.023448
931001	0.052914	-0.043368	-0.024019	0.143164	0.076374	0.07482	0.399738	0.089161	0.275335	0.029151	-0.008763	-0.004998	0.050068	0.050515	0.055516	0.060402	0.061215	0.086343	0.084488	0.060655	0.07381	0.050989	0.021152	0.022243
931015	0.075549	0.002191	-0.016063	0.17127	0.065091	0.079307	0.373466	0.082976	0.30314	-0.006999	-0.004037	-0.003441	0.04889	0.052069	0.054424	0.061059	0.058486	0.082468	0.081987	0.060569	0.061708	0.054006	0.020187	0.021743
931017	0.087042	0.021524	-0.013283	0.186761	0.071303	0.086801	0.360412	0.077385	0.30278	-0.026611	-0.003821	-0.00467	0.050444	0.055337	0.055392	0.061228	0.058347	0.082484	0.082289	0.064432	0.062056	0.057334	0.0201	0.021789
932001	0.099618	0.042927	-0.01437	0.204103	0.079984	0.096356	0.347709	0.071055	0.297662	-0.0476	-0.003993	-0.006829	0.054212	0.061561	0.057795	0.062384	0.059685	0.084238	0.084222	0.071564	0.065675	0.062769	0.020172	0.022113
941001	0.128156	0.11175	0.037518	0.198981	0.069556	0.125741	0.326296	0.048642	0.278919	-0.135528	-0.006216	-0.011103	0.055999	0.08003	0.056502	0.063455	0.056954	0.080812	0.085967	0.077131	0.06527	0.081783	0.020115	0.021855
944001	0.140197	0.12645	0.067925	0.192189	0.066851	0.138196	0.317092	0.040461	0.269943	-0.157846	-0.008472	-0.012056	0.054884	0.083894	0.0529	0.061043	0.053867	0.078448	0.085232	0.074781	0.06353	0.084031	0.020063	0.021581
944011	0.13977	0.126093	0.06695	0.192208	0.066844	0.137768	0.317449	0.040743	0.270303	-0.157413	-0.008397	-0.012013	0.054914	0.083838	0.053044	0.061149	0.053978	0.078518	0.085273	0.074906	0.063584	0.084097	0.020068	0.021587
950001	0.130682	0.089299	0.084153	0.166714	0.065123	0.132724	0.322454	0.048713	0.273826	-0.133394	-0.010047	-0.009116	0.049016	0.069783	0.048347	0.056657	0.049489	0.074386	0.079981	0.063429	0.056385	0.073912	0.020012	0.020802
950006	0.12413	0.090391	0.060792	0.174826	0.065209	0.124738	0.329006	0.052892	0.27983	-0.127984	-0.007911	-0.008916	0.050928	0.071145	0.051914	0.059719	0.052686	0.076742	0.081966	0.067606	0.05905	0.075916	0.020034	0.021154
950014	0.11974	0.094246	0.036677	0.186269	0.066428	0.118434	0.333818	0.054211	0.286664	-0.124001	-0.006226	-0.009286	0.053432	0.073996	0.056035	0.062719	0.056219	0.079581	0.084363	0.073116	0.062506	0.078488	0.020109	0.021577
961001	0.083479	0.028177	0.025906	0.147154	0.060022	0.085167	0.365377	0.086895	0.297764	-0.04729	-0.004112	-0.002431	0.048469	0.055188	0.052378	0.061724	0.055445	0.078859	0.081313	0.056609	0.05564	0.05939	0.020064	0.021617
962001	0.060365	-0.017293	-0.011113	0.145542	0.057818	0.071635	0.390112	0.088767	0.296341	0.011399	-0.004413	-0.002806	0.048169	0.049567	0.052898	0.06184	0.058554	0.082408	0.082253	0.055199	0.060959	0.051408	0.020338	0.021976
962002	0.0672	-0.007214	-0.011161	0.155906	0.059464	0.074458	0.382365	0.086984	0.300768	0.001967	-0.003986	-0.002673	0.048048	0.050437	0.05323	0.061416	0.058143	0.081943	0.081823	0.056826	0.060313	0.052449	0.020219	0.021773
963001	0.015573	-0.061451	-0.006152	0.098368	0.103068	0.089421	0.389031	0.076198	0.20116	0.037021	-0.00813	-0.016429	0.050136	0.04657	0.047633	0.054489	0.053826	0.084343	0.081931	0.051388	0.072303	0.046568	0.021529	0.029223
971001	0.067638	-0.003277	0.022246	0.116525	0.052803	0.076001	0.38443	0.099811	0.286952	-0.005344	-0.003642	-0.000952	0.047965	0.049755	0.049609	0.062488	0.055485	0.079563	0.080931	0.048439	0.053228	0.052413	0.02018	0.024114
971006	0.109459	-0.008322	0.06579	0.059908	0.088591	0.102752	0.376166	0.113163	0.219823	-0.014393	-0.029965	0.010098	0.049117	0.053331	0.044659	0.06324	0.057215	0.085763	0.086212	0.044579	0.049314	0.05798	0.033629	0.04056
971007	0.073523	-0.014676	0.024868	0.099723	0.052043	0.083412	0.390909	0.102494	0.266805	0.007177	-0.005226	5.7e-05	0.047731	0.048754	0.047977	0.062645	0.055623	0.080569	0.081413	0.044491	0.051593	0.051169	0.020395	0.029603
975001	0.183345	-0.037731	0.125331	-0.045112	0.200739	0.182106	0.311049	0.112812	0.146486	0.062841	-0.099506	0.084007	0.057046	0.061729	0.041717	0.071654	0.058792	0.127088	0.123959	0.04837	0.050951	0.079805	0.172791	0.090964
975002	0.18081	-0.035021	0.116573	-0.046851	0.197697	0.175384	0.323019	0.117624	0.147739	0.057643	-0.077813	0.091727	0.056451	0.060628	0.04235	0.072506	0.060702	0.120745	0.119328	0.047763	0.051604	0.079321	0.159764	0.090551
976001	0.058726	-0.057457	-0.00277	0.098782	0.079106	0.11563	0.390265	0.079924	0.198629	0.036572	-0.00719	-0.013853	0.048956	0.047113	0.047173	0.062107	0.055185	0.084795	0.083528	0.045789	0.061788	0.048036	0.021026	0.033784
976002	0.06871	-0.053326	0.002953	0.0911	0.07343	0.111602	0.397152	0.086624	0.206618	0.037849	-0.00788	-0.008925	0.048406	0.047242	0.0472	0.062755	0.056191	0.084653	0.083608	0.043654	0.059399	0.048682	0.020946	0.034014
976005	0.053682	-0.058278	-0.004755	0.101292	0.079287	0.112237	0.39145	0.078064	0.202174	0.035818	-0.007473	-0.014962	0.049277	0.047122	0.047557	0.062066	0.055439	0.084823	0.083698	0.046746	0.062789	0.047901	0.021029	0.033433
726035	0.069288	-0.011919	0.134906	0.168244	0.151842	0.366864	0.172581	0.067868	0.13067	0.055353	-0.14947	0.008521	0.042637	0.053652	0.040106	0.052586	0.040347	0.08144	0.078159	0.035241	0.045188	0.055983	0.122703	0.047765
211005	0.150815	-0.019904	0.037525	-0.048086	0.156085	0.507529	0.239319	0.051174	-0.029651	0.017325	0.311223	0.578179	0.045032	0.043009	0.042904	0.040906	0.034608	0.09709	0.083116	0.037661	0.068054	0.052908	0.133323	0.28882
221001	0.076643	0.027818	0.011363	-0.030552	0.183458	0.356897	0.315168	0.121068	0.134005	0.044025	0.156246	0.085725	0.035295	0.037553	0.029951	0.034236	0.027786	0.07938	0.070151	0.030021	0.043332	0.043514	0.11852	0.170277
221002	0.078397	0.027	0.017799	-0.029258	0.181177	0.36417	0.308892	0.11833	0.128219	0.042062	0.164155	0.06653	0.034701	0.036839	0.029581	0.033699	0.027438	0.078204	0.06903	0.029702	0.042257	0.042492	0.117784	0.168661
221004	0.080147	0.025558	0.02693	-0.027598	0.177943	0.376521	0.299344	0.113937	0.119849	0.038893	0.175345	0.044444	0.034082	0.036002	0.029217	0.033093	0.027024	0.076781	0.067667	0.02933	0.040996	0.041325	0.11719	0.167642
221006	0.080475	0.024708	0.032049	-0.026855	0.176285	0.383922	0.294483	0.111042	0.115095	0.036912	0.18114	0.034339	0.033905	0.035701	0.029177	0.03288	0.026868	0.076259	0.06715	0.02921	0.040542	0.040915	0.117428	0.16809
221010	0.080313	0.025089	0.025263	-0.029111	0.17841	0.3776	0.300532	0.113533	0.119891	0.038486	0.17181	0.049601	0.034251	0.036184	0.02938	0.03319	0.027116	0.077165	0.067967	0.029419	0.041384	0.041626	0.117292	0.168297
221011	0.080576	0.024747	0.028018	-0.028575	0.177508	0.381092	0.297966	0.112162	0.117485	0.037531	0.174982	0.043457	0.034118	0.035992	0.029322	0.033055	0.027018	0.07683	0.067647	0.029337	0.041078	0.041353	0.117383	0.168317
221019	0.081474	0.023292	0.031969	-0.029445	0.176052	0.390806	0.293568	0.108443	0.111876	0.034689	0.177644	0.037373	0.034047	0.035819	0.029431	0.032888	0.026927	0.076607	0.067339	0.029281	0.040935	0.041163	0.117571	0.169352
221021	0.079199	0.022785	0.01656	-0.035101	0.181113	0.37885	0.307381	0.113338	0.123098	0.038681	0.154918	0.083141	0.035392	0.037289	0.030184	0.033934	0.027683	0.079243	0.06973	0.029972	0.0435	0.043413	0.11815	0.172097
221025	0.081244	0.023312	0.028103	-0.03088	0.177286	0.387338	0.297196	0.109759	0.114626	0.035648	0.171922	0.046563	0.034299	0.036125	0.029572	0.033091	0.027086	0.07719	0.067862	0.02942	0.041479	0.041627	0.117625	0.169637
221028	0.076703	0.022867	0.007394	-0.03684	0.184368	0.370017	0.314792	0.117374	0.131942	0.042215	0.143916	0.116774	0.036289	0.038252	0.03065	0.034707	0.028164	0.080768	0.071147	0.030402	0.045108	0.044833	0.118084	0.174508
221029	0.077169	0.022721	0.00929	-0.036752	0.183703	0.372286	0.313379	0.11633	0.129948	0.041361	0.145463	0.110335	0.03615	0.03809	0.030584	0.034568	0.028083	0.080533	0.070926	0.030334	0.044838	0.044599	0.118369	0.174156
221031	0.07799	0.022869	0.012225	-0.036039	0.182655	0.374578	0.311127	0.115196	0.127215	0.040295	0.149302	0.098512	0.035827	0.037757	0.030409	0.034303	0.027917	0.079999	0.070441	0.030184	0.044262	0.044103	0.118361	0.173189
221032	0.078173	0.022181	0.012424	-0.036696	0.182543	0.376895	0.310538	0.114427	0.126281	0.039845	0.148594	0.100545	0.035897	0.037788	0.030467	0.034315	0.027936	0.080081	0.070476	0.030207	0.044392	0.044176	0.118267	0.173605
221035	0.081613	0.021636	0.028189	-0.033375	0.17712	0.393684	0.296815	0.107189	0.111582	0.033805	0.167973	0.051546	0.034583	0.036347	0.029891	0.033198	0.027202	0.077708	0.068225	0.029561	0.042032	0.042034	0.11817	0.171406
221038	0.082204	0.021554	0.034638	-0.03146	0.175028	0.400473	0.290842	0.104425	0.106321	0.031637	0.176875	0.035835	0.034165	0.035874	0.029733	0.032863	0.026951	0.076832	0.067415	0.029348	0.041202	0.041306	0.118172	0.171265
221041	0.076911	0.020912	0.007488	-0.03861	0.184276	0.37593	0.313371	0.115564	0.130135	0.041359	0.141398	0.125133	0.036545	0.038392	0.030839	0.034795	0.028246	0.081069	0.071299	0.030492	0.04557	0.045096	0.117794	0.1759
221042	0.08003	0.019577	0.016892	-0.038301	0.180751	0.389336	0.305024	0.109902	0.118816	0.036621	0.151593	0.094982	0.035755	0.037498	0.030497	0.034038	0.027807	0.079718	0.069974	0.030113	0.044213	0.043839	0.117413	0.17425
221046	0.082113	0.019531	0.026515	-0.036443	0.177389	0.39973	0.296904	0.105274	0.109377	0.032472	0.163038	0.064348	0.034973	0.036671	0.030201	0.033384	0.02738	0.07838	0.068716	0.029748	0.042824	0.042609	0.117844	0.17319
221050	0.081798	0.019675	0.023776	-0.036763	0.178283	0.396289	0.299064	0.106836	0.11216	0.033746	0.160574	0.07142	0.035111	0.036827	0.030211	0.033511	0.027463	0.078617	0.068947	0.029807	0.043088	0.042847	0.117322	0.173024
221053	0.082728	0.020035	0.033688	-0.03399	0.175123	0.405263	0.291162	0.10259	0.104103	0.030239	0.172533	0.042935	0.034432	0.036117	0.030016	0.032986	0.027082	0.077393	0.067825	0.029495	0.041795	0.041735	0.118379	0.172731
221067	0.082424	0.017336	0.026387	-0.038958	0.177285	0.407077	0.295854	0.102744	0.106047	0.03091	0.160212	0.075498	0.035315	0.036946	0.030526	0.033543	0.027532	0.078952	0.069104	0.029925	0.043513	0.043071	0.11774	0.175295
221073	0.083898	0.017399	0.039091	-0.036098	0.173042	0.420898	0.285367	0.096239	0.094359	0.025452	0.174852	0.039663	0.034519	0.036125	0.03043	0.032927	0.027093	0.077593	0.067826	0.029592	0.042089	0.041806	0.119169	0.176007
221077	0.081202	0.014941	0.020396	-0.041973	0.17937	0.407694	0.298962	0.103649	0.109535	0.032812	0.151782	0.108556	0.036126	0.037692	0.031006	0.034098	0.027932	0.080225	0.070106	0.030302	0.04504	0.04419	0.116771	0.178004
221081	0.083828	0.015487	0.033825	-0.039622	0.174633	0.42195	0.288822	0.096516	0.095553	0.0261	0.166104	0.063625	0.03515	0.036709	0.030779	0.033314	0.027416	0.078715	0.068744	0.029904	0.043308	0.042734	0.118894	0.177764
221090	0.084463	0.015302	0.039985	-0.03853	0.172545	0.42966	0.283799	0.092766	0.089225	0.023094	0.172266	0.046932	0.034855	0.036399	0.030848	0.033084	0.027252	0.078245	0.068283	0.029806	0.042798	0.04225	0.120008	0.179004
221097	0.078757	0.018938	0.012305	-0.039585	0.182408	0.38652	0.308201	0.111541	0.123018	0.038414	0.145506	0.11502	0.036279	0.03801	0.030773	0.034446	0.028069	0.080544	0.070688	0.03035	0.045151	0.044592	0.117157	0.1758
222001	0.080448	0.024043	0.036337	-0.02622	0.174971	0.390108	0.290612	0.108502	0.111116	0.035211	0.186151	0.026784	0.033807	0.03551	0.029206	0.032749	0.026767	0.075921	0.066808	0.029144	0.040252	0.040656	0.117734	0.168841
222003	0.080206	0.023574	0.040396	-0.025231	0.173744	0.395328	0.286835	0.106433	0.107753	0.033839	0.191899	0.020169	0.033703	0.035322	0.029218	0.032635	0.026671	0.075572	0.066475	0.029079	0.039944	0.040394	0.11787	0.16946
222013	0.082543	0.020172	0.042321	-0.031119	0.172533	0.413529	0.283887	0.098811	0.09766	0.027514	0.183768	0.022634	0.033996	0.035634	0.029956	0.032665	0.026816	0.076434	0.066959	0.029297	0.040878	0.040961	0.118947	0.173502
222019	0.084148	0.016503	0.045356	-0.035611	0.171016	0.430825	0.280253	0.09148	0.087096	0.02202	0.17909	0.026574	0.034414	0.035986	0.030698	0.032819	0.027017	0.077414	0.067595	0.029604	0.041913	0.041569	0.120452	0.178609
222021	0.083287	0.018173	0.046099	-0.033028	0.171111	0.425005	0.280424	0.093683	0.090339	0.023717	0.182952	0.018949	0.03414	0.035744	0.030396	0.032689	0.026874	0.076791	0.067145	0.029432	0.041266	0.041156	0.119999	0.176684
225041	0.129405	-0.013098	0.04223	-0.049266	0.162821	0.509767	0.249996	0.05711	-0.006123	0.011029	0.26351	0.404782	0.041485	0.041	0.038774	0.037985	0.031767	0.090924	0.077868	0.034975	0.060094	0.049516	0.141768	0.272153
225058	0.133311	-0.015423	0.04101	-0.049495	0.162115	0.509331	0.24909	0.05629	-0.010551	0.012966	0.270128	0.443642	0.04214	0.041447	0.039486	0.038496	0.03226	0.091982	0.078747	0.035417	0.061575	0.050249	0.141032	0.277872
226001	0.103756	0.006075	0.053635	-0.044289	0.164064	0.50348	0.252624	0.060844	0.030015	0.001642	0.216354	0.117051	0.037256	0.037932	0.034436	0.034839	0.028702	0.083901	0.072186	0.032072	0.049803	0.044653	0.137138	0.225677
227002	0.085814	0.013385	0.04945	-0.038435	0.169147	0.448151	0.274889	0.084172	0.075732	0.016823	0.178821	0.02922	0.03481	0.036265	0.031435	0.032993	0.027204	0.078276	0.068136	0.029927	0.04286	0.042028	0.122267	0.184727
227009	0.086681	0.012279	0.052513	-0.038909	0.167966	0.456581	0.271589	0.080174	0.069481	0.014064	0.179712	0.025109	0.034956	0.03635	0.031815	0.033071	0.027273	0.078617	0.068341	0.030086	0.043231	0.042155	0.123587	0.188381
227011	0.087927	0.011486	0.0566	-0.038777	0.166425	0.466455	0.267123	0.075163	0.061737	0.010661	0.181883	0.01641	0.035099	0.036426	0.032248	0.033175	0.027346	0.079001	0.068579	0.030287	0.043631	0.042254	0.125563	0.19342
227021	0.090335	0.008499	0.05346	-0.042571	0.166977	0.474758	0.266656	0.072778	0.056342	0.009398	0.179124	0.045398	0.035812	0.037003	0.03289	0.033602	0.027736	0.080447	0.069643	0.03073	0.045319	0.043159	0.127073	0.198935
228026	0.093529	0.001516	0.046574	-0.047924	0.169338	0.483874	0.266497	0.072034	0.051836	0.011965	0.171468	0.11588	0.037256	0.038206	0.0341	0.034514	0.028542	0.082913	0.071414	0.031537	0.048489	0.04494	0.12781	0.209244
228034	0.09544	-0.002067	0.044659	-0.049341	0.169843	0.487854	0.265308	0.071497	0.049002	0.013545	0.170432	0.147716	0.037847	0.038675	0.034637	0.034906	0.028875	0.083809	0.072032	0.031875	0.049705	0.045635	0.127207	0.214955
229001	0.084526	0.0127	0.036176	-0.042011	0.173742	0.433991	0.285533	0.091856	0.08836	0.02316	0.164856	0.072318	0.035536	0.037	0.031336	0.033487	0.027593	0.079427	0.069198	0.030162	0.044131	0.043184	0.120015	0.181907
229004	0.085572	0.011885	0.041422	-0.041837	0.17183	0.443232	0.280813	0.087539	0.081055	0.019822	0.169307	0.060897	0.03542	0.036843	0.031566	0.033367	0.027525	0.079311	0.069015	0.030174	0.044006	0.042945	0.121319	0.184388
229007	0.086305	0.011133	0.04469	-0.041899	0.170613	0.450024	0.277637	0.084375	0.075831	0.017513	0.171697	0.054989	0.035422	0.036807	0.031802	0.033347	0.027522	0.079387	0.069011	0.030235	0.044092	0.042886	0.122358	0.186748
229008	0.085372	0.010611	0.037831	-0.043519	0.173082	0.442661	0.282723	0.088627	0.083033	0.021156	0.164923	0.079503	0.035803	0.03719	0.031743	0.033611	0.027721	0.079916	0.069481	0.030345	0.044752	0.043476	0.120512	0.185187
229013	0.08644	0.00852	0.039447	-0.044826	0.172422	0.451182	0.279634	0.085517	0.077647	0.019311	0.165783	0.08754	0.03607	0.037377	0.032162	0.033747	0.027856	0.080406	0.06975	0.030531	0.045408	0.043754	0.1209	0.18879
229017	0.088636	0.007859	0.047563	-0.044134	0.169325	0.465435	0.272392	0.078115	0.064983	0.013592	0.1725	0.065841	0.035956	0.037185	0.032637	0.033654	0.027803	0.08049	0.069725	0.030647	0.04542	0.043456	0.124466	0.194391
229019	0.088568	0.006129	0.044627	-0.045752	0.170524	0.465993	0.273676	0.078851	0.065941	0.014997	0.167824	0.086071	0.036384	0.037565	0.032914	0.033918	0.028029	0.081158	0.070221	0.030859	0.046268	0.044013	0.124222	0.196072
236008	0.11555	0.010164	0.063555	-0.037758	0.155771	0.51322	0.241404	0.047543	0.011556	-0.008413	0.306323	0.187852	0.038263	0.037805	0.035662	0.035899	0.02951	0.086266	0.074492	0.033898	0.052668	0.045225	0.146142	0.244455
241019	0.112692	0.033698	0.110062	-0.006478	0.133225	0.525093	0.221443	0.014392	0.015459	-0.04069	0.351457	0.04811	0.041359	0.04214	0.03913	0.038966	0.032787	0.096208	0.08433	0.040458	0.050493	0.050043	0.169506	0.282031
242040	0.11404	0.039499	0.121135	-0.000504	0.123602	0.533836	0.210261	0.005616	0.019003	-0.050843	0.370965	0.054719	0.043235	0.04363	0.041002	0.040564	0.034986	0.101225	0.088592	0.044617	0.051798	0.052152	0.162363	0.271759
242041	0.115605	0.04202	0.124708	0.000987	0.119321	0.538813	0.202306	0.003734	0.021686	-0.053986	0.372379	0.052154	0.043969	0.043703	0.041731	0.041201	0.036033	0.103132	0.090062	0.046529	0.052472	0.052723	0.152873	0.256486
243019	0.128142	0.012516	0.081978	-0.018889	0.130329	0.519262	0.20455	0.013344	0.003541	-0.01035	0.464166	0.322699	0.042592	0.038297	0.040303	0.039606	0.033846	0.096182	0.084312	0.043499	0.059881	0.047486	0.143109	0.24878
243041	0.126776	0.009375	0.077564	-0.016995	0.130036	0.519014	0.193748	0.013345	0.005343	-0.001724	0.463756	0.331595	0.042879	0.037927	0.040601	0.039686	0.034254	0.096327	0.084589	0.044052	0.060634	0.046882	0.138328	0.24458
244003	0.120249	0.029818	0.104964	-0.010234	0.126524	0.530721	0.210984	0.008202	0.013249	-0.038224	0.404199	0.155351	0.042429	0.04044	0.04018	0.039797	0.034011	0.098268	0.085847	0.043802	0.054205	0.049803	0.152205	0.257063
245020	0.126402	0.007031	0.073764	-0.017069	0.131741	0.518405	0.190925	0.015683	0.004081	0.002666	0.461102	0.342616	0.042766	0.037647	0.040542	0.039473	0.034116	0.095629	0.08401	0.043511	0.06095	0.046408	0.136547	0.243795
246004	0.079995	0.027977	0.106311	0.011602	0.146236	0.502623	0.196353	0.054176	0.06357	-0.006409	0.318952	-0.040534	0.03794	0.039341	0.034844	0.035778	0.029898	0.085857	0.076195	0.034267	0.041301	0.045131	0.127259	0.215531
247008	0.103043	0.051007	0.145226	0.023057	0.117292	0.54705	0.168656	0.022765	0.047181	-0.056749	0.312176	-0.084167	0.044549	0.046012	0.042171	0.041799	0.038123	0.102397	0.089373	0.047257	0.047697	0.054491	0.127028	0.210381
253003	0.08589	0.005538	0.034522	-0.04697	0.174311	0.451402	0.281422	0.086957	0.080736	0.022372	0.159225	0.120972	0.036765	0.037998	0.032583	0.034208	0.028206	0.081398	0.070475	0.030866	0.0467	0.044649	0.119375	0.191534
255006	0.069001	0.033162	-0.008632	-0.030196	0.191008	0.327048	0.334141	0.132777	0.155928	0.051909	0.13768	0.152651	0.037215	0.040082	0.031202	0.03626	0.02894	0.083062	0.073766	0.031055	0.046627	0.046881	0.12071	0.177525
255014	0.059239	0.027184	-0.04304	-0.023949	0.207387	0.295394	0.34602	0.151809	0.186267	0.068172	0.108145	0.31794	0.041956	0.043384	0.03481	0.040883	0.031046	0.089454	0.07897	0.032837	0.05338	0.05142	0.108889	0.212732
261023	0.060205	0.058878	-0.015242	-0.007667	0.197638	0.204116	0.385318	0.163481	0.199231	0.076188	0.193344	0.170001	0.039303	0.046366	0.032572	0.040398	0.031143	0.090609	0.081516	0.032582	0.046761	0.052025	0.128254	0.187586
262002	0.063136	0.061358	-0.005085	-0.004082	0.192857	0.190521	0.389281	0.162684	0.201619	0.077169	0.201815	0.131064	0.03864	0.045885	0.03181	0.039816	0.030842	0.089611	0.080664	0.032352	0.045459	0.050587	0.12946	0.181624
262003	0.065467	0.058992	0.004295	-0.00221	0.188387	0.197154	0.382583	0.159081	0.196837	0.076196	0.20243	0.094163	0.037918	0.044397	0.031	0.03886	0.030239	0.087509	0.078648	0.031949	0.044186	0.048575	0.129748	0.176036
263002	0.065472	0.047891	0.017924	-0.00641	0.183926	0.252897	0.353477	0.143996	0.173285	0.0659	0.204621	0.051568	0.036924	0.041474	0.030146	0.03708	0.028998	0.083639	0.074906	0.031191	0.043413	0.045971	0.131087	0.173227
263010	0.068584	0.037358	0.021126	-0.015877	0.182814	0.309422	0.329867	0.130518	0.150287	0.054488	0.185741	0.047101	0.035756	0.038765	0.029725	0.035337	0.028062	0.080292	0.071614	0.030409	0.042578	0.04387	0.126283	0.171208
263012	0.069017	0.033611	0.033519	-0.01366	0.178474	0.328213	0.315922	0.124249	0.13914	0.051306	0.202773	0.020882	0.035238	0.037668	0.029412	0.034618	0.027558	0.078598	0.069988	0.03005	0.041221	0.04253	0.12598	0.171048
263014	0.071499	0.032256	0.029771	-0.01686	0.179251	0.336332	0.313736	0.123419	0.136694	0.04942	0.191237	0.029012	0.034879	0.03718	0.029249	0.034243	0.027429	0.078042	0.069384	0.029848	0.041116	0.042184	0.123292	0.169337
263015	0.071313	0.030143	0.038174	-0.015014	0.176383	0.349034	0.304261	0.119146	0.129252	0.047062	0.20408	0.014371	0.034612	0.036593	0.029146	0.033862	0.027149	0.077086	0.068457	0.029649	0.040338	0.041453	0.123163	0.16983
263018	0.065974	0.040489	0.026836	-0.010038	0.181131	0.290806	0.335026	0.133409	0.156181	0.058472	0.207215	0.032532	0.036244	0.039672	0.029848	0.035947	0.028284	0.081279	0.072626	0.030697	0.04257	0.044377	0.130063	0.172959
263019	0.065525	0.043297	0.027202	-0.006079	0.180598	0.272916	0.340741	0.13799	0.163198	0.062832	0.216758	0.03002	0.036531	0.040369	0.029868	0.036401	0.028513	0.082127	0.073446	0.030895	0.042579	0.044809	0.131345	0.172942
264006	0.061519	0.058383	-0.010432	-0.0067	0.195322	0.205271	0.383566	0.161617	0.197642	0.075388	0.193337	0.150764	0.038709	0.045575	0.032038	0.039784	0.030793	0.089386	0.080445	0.032323	0.045971	0.050896	0.127726	0.182999
264017	0.062101	0.047763	-0.014217	-0.015401	0.195479	0.262563	0.358646	0.150608	0.17847	0.064926	0.162571	0.16101	0.037828	0.042676	0.031615	0.038121	0.029836	0.085944	0.077032	0.031694	0.046208	0.048832	0.123407	0.179394
264020	0.060762	0.054126	-0.010943	-0.010419	0.194905	0.23367	0.371675	0.155164	0.188135	0.069204	0.177913	0.149997	0.038259	0.044142	0.031767	0.038934	0.030274	0.08763	0.078686	0.03201	0.046215	0.049766	0.126815	0.180808
264021	0.061445	0.056716	-0.009028	-0.007633	0.194443	0.216519	0.378315	0.158551	0.193479	0.072781	0.187664	0.144177	0.038374	0.04481	0.031782	0.039287	0.030489	0.088373	0.079458	0.032131	0.045843	0.050138	0.127376	0.180893
264024	0.061336	0.055569	-0.007817	-0.008728	0.193755	0.225728	0.374467	0.155815	0.190092	0.070391	0.183616	0.138578	0.038198	0.04431	0.03163	0.038956	0.030285	0.08773	0.078801	0.032012	0.045885	0.049645	0.127664	0.179919
264028	0.060987	0.05295	-0.007275	-0.012407	0.19334	0.244708	0.368049	0.150597	0.184004	0.065557	0.173981	0.135151	0.038126	0.043608	0.031566	0.038543	0.030031	0.086945	0.077955	0.03189	0.046407	0.049177	0.128661	0.180152
264040	0.06207	0.05276	-0.003335	-0.010976	0.191913	0.242448	0.367236	0.150298	0.183297	0.066224	0.178884	0.120747	0.037838	0.043295	0.031267	0.038291	0.029869	0.086407	0.077487	0.031761	0.045741	0.048606	0.128618	0.178088
264041	0.062907	0.049352	-0.00226	-0.013775	0.191429	0.258637	0.360357	0.146471	0.177334	0.063225	0.172396	0.116567	0.037558	0.042432	0.031086	0.037784	0.029575	0.08537	0.076479	0.031555	0.045648	0.047938	0.127985	0.177127
264049	0.065503	0.043788	0.003805	-0.016745	0.189004	0.282297	0.348358	0.139974	0.166621	0.059127	0.169812	0.096409	0.036861	0.04086	0.030577	0.036757	0.028983	0.083338	0.074521	0.031107	0.044781	0.0464	0.126776	0.174346
265008	0.067985	0.040038	0.006898	-0.018553	0.187434	0.298481	0.339409	0.136242	0.15905	0.056542	0.167867	0.086825	0.036238	0.039715	0.030182	0.03597	0.028557	0.081809	0.073034	0.030742	0.043948	0.045243	0.124375	0.171932
265009	0.067761	0.039178	-0.006104	-0.022826	0.191133	0.303761	0.340417	0.138636	0.161362	0.056075	0.15144	0.132285	0.036692	0.040207	0.030766	0.036327	0.028893	0.082781	0.073839	0.030982	0.045283	0.046382	0.121254	0.174431
265011	0.07035	0.035558	-0.002466	-0.025755	0.189262	0.319956	0.333169	0.133774	0.154012	0.052698	0.150168	0.122375	0.036299	0.039378	0.030516	0.035695	0.028572	0.081759	0.072742	0.030707	0.044884	0.04556	0.120239	0.173018
265020	0.064768	0.043721	-0.006409	-0.019215	0.192135	0.284468	0.349583	0.14256	0.169092	0.059262	0.157268	0.131779	0.037205	0.04127	0.031027	0.037091	0.029257	0.084094	0.075185	0.031297	0.045717	0.047302	0.124265	0.17632
266001	0.073307	0.031928	0.003774	-0.028082	0.186606	0.336827	0.324982	0.128018	0.145099	0.048861	0.152347	0.104499	0.0358	0.038464	0.030202	0.034978	0.028186	0.080574	0.071478	0.03037	0.04416	0.044539	0.119483	0.171351
266002	0.072279	0.033923	0.002306	-0.025996	0.187398	0.327751	0.328168	0.13093	0.148901	0.050947	0.15398	0.106476	0.035814	0.038687	0.030176	0.035165	0.028268	0.080765	0.071764	0.030435	0.044098	0.044674	0.119497	0.171061
266003	0.072627	0.034326	0.004605	-0.024536	0.186717	0.326023	0.327312	0.131155	0.148439	0.051365	0.157782	0.097387	0.035556	0.038448	0.029958	0.034996	0.028144	0.08031	0.071387	0.030322	0.043557	0.044248	0.11922	0.16983
266005	0.071811	0.035124	0.005753	-0.023519	0.18666	0.322275	0.328948	0.131572	0.149674	0.05203	0.159516	0.093035	0.03565	0.038594	0.029974	0.035121	0.028185	0.080473	0.071585	0.030375	0.04357	0.044341	0.120295	0.170145
266006	0.071293	0.035749	0.007086	-0.02246	0.186443	0.319193	0.329885	0.13193	0.150502	0.052632	0.161884	0.088172	0.035668	0.038655	0.02994	0.035181	0.02819	0.080502	0.071651	0.03039	0.04347	0.044323	0.120981	0.170143
266008	0.070553	0.036514	0.00838	-0.021371	0.186288	0.315422	0.331347	0.132346	0.151686	0.053322	0.164375	0.083651	0.03575	0.038799	0.029948	0.035301	0.028227	0.080652	0.071831	0.030438	0.043458	0.044399	0.122	0.170436
266009	0.069705	0.037276	0.009171	-0.020608	0.186301	0.311799	0.333203	0.132707	0.153027	0.0539	0.166212	0.081088	0.035902	0.039023	0.030016	0.035473	0.028298	0.080942	0.072131	0.030518	0.043588	0.044595	0.123191	0.171079
266010	0.068837	0.038094	0.010005	-0.019823	0.186299	0.307965	0.335174	0.133073	0.15443	0.054482	0.168391	0.078504	0.036065	0.039273	0.030094	0.035657	0.028377	0.081263	0.072457	0.030604	0.043731	0.044812	0.12446	0.171793
266012	0.067882	0.039284	0.012489	-0.017926	0.185788	0.301864	0.33716	0.133689	0.156113	0.055567	0.174292	0.070644	0.03618	0.039515	0.030095	0.035833	0.028425	0.081492	0.072724	0.030673	0.043661	0.044905	0.126059	0.172255
266015	0.073436	0.032255	0.005151	-0.027208	0.186239	0.335765	0.324608	0.128105	0.1448	0.049045	0.154579	0.098973	0.035656	0.038336	0.030088	0.034888	0.028118	0.080332	0.071281	0.030308	0.04387	0.044304	0.119481	0.170732
266016	0.073899	0.032492	0.006955	-0.026064	0.185647	0.335059	0.323412	0.128234	0.144114	0.049255	0.157842	0.091863	0.035401	0.03809	0.029891	0.034711	0.027998	0.079885	0.070895	0.030194	0.043393	0.043901	0.118996	0.169618
266017	0.07322	0.033196	0.008295	-0.024988	0.18551	0.331863	0.324566	0.128575	0.144987	0.049845	0.159693	0.086764	0.035439	0.038165	0.029873	0.034786	0.028009	0.079936	0.070993	0.03022	0.043318	0.043907	0.119876	0.16974
266019	0.072987	0.033672	0.009951	-0.023783	0.185121	0.329609	0.32461	0.128871	0.145283	0.050364	0.162565	0.08072	0.035355	0.038102	0.02977	0.034757	0.027963	0.079764	0.070874	0.030186	0.043056	0.043732	0.12014	0.169331
266020	0.07219	0.034225	0.010564	-0.023209	0.185188	0.326893	0.326113	0.129106	0.146322	0.050827	0.163586	0.078676	0.035485	0.038272	0.029834	0.034897	0.028021	0.079995	0.071115	0.030254	0.043172	0.043894	0.121125	0.169902
266021	0.071433	0.034801	0.011343	-0.022534	0.185189	0.324085	0.327514	0.129353	0.147318	0.051309	0.165054	0.076123	0.0356	0.038431	0.029884	0.035026	0.028072	0.080199	0.071334	0.030316	0.043253	0.044032	0.12209	0.170413
266024	0.069163	0.036902	0.015123	-0.019448	0.184695	0.313633	0.33154	0.130385	0.150534	0.0532	0.173537	0.06422	0.035891	0.03891	0.029964	0.035406	0.028194	0.080722	0.071928	0.030482	0.043289	0.044329	0.125202	0.171731
266026	0.069292	0.036988	0.017533	-0.017835	0.183847	0.312167	0.330208	0.130655	0.150241	0.053822	0.178315	0.056745	0.035728	0.038725	0.02978	0.035292	0.028094	0.080346	0.071622	0.0304	0.042835	0.043984	0.125085	0.170918
266028	0.074883	0.030564	0.008415	-0.028147	0.184888	0.344153	0.320327	0.125253	0.140165	0.047061	0.156313	0.090293	0.035404	0.037905	0.02995	0.034546	0.02793	0.079756	0.07066	0.030142	0.043473	0.04381	0.119048	0.170101
266029	0.074858	0.030964	0.009756	-0.027182	0.184563	0.342764	0.320091	0.125438	0.140098	0.04734	0.158488	0.085045	0.035286	0.037803	0.029847	0.034481	0.027872	0.079541	0.070495	0.030092	0.04321	0.043607	0.119144	0.169614
266030	0.075	0.031411	0.011821	-0.02571	0.183967	0.341187	0.31917	0.125732	0.139828	0.047754	0.162171	0.077271	0.035069	0.037597	0.029654	0.034347	0.027763	0.079124	0.070157	0.029993	0.042746	0.043236	0.118941	0.168682
266034	0.073942	0.032521	0.015438	-0.022941	0.183233	0.335734	0.319716	0.126436	0.140909	0.049054	0.168376	0.064918	0.034989	0.037548	0.029491	0.03437	0.027701	0.078885	0.070039	0.029963	0.042295	0.042981	0.119981	0.16832
266035	0.073129	0.033036	0.016397	-0.022167	0.183191	0.333023	0.320951	0.126651	0.141816	0.049581	0.170019	0.06191	0.035098	0.037687	0.029536	0.034491	0.027744	0.079061	0.070234	0.030022	0.042352	0.043095	0.120946	0.168836
266036	0.072679	0.0334	0.017613	-0.021213	0.182937	0.330967	0.32127	0.126907	0.142306	0.050082	0.172403	0.058146	0.035108	0.03771	0.029504	0.034528	0.027739	0.079043	0.070252	0.03003	0.042244	0.043058	0.121436	0.168877
266037	0.072112	0.033857	0.019252	-0.019879	0.182556	0.328186	0.321582	0.127306	0.142972	0.050798	0.175856	0.05323	0.035118	0.037736	0.029454	0.034574	0.027729	0.079008	0.070266	0.030037	0.042085	0.042999	0.122039	0.168883
266039	0.071419	0.034244	0.021272	-0.018555	0.182077	0.325744	0.32183	0.127432	0.143419	0.051395	0.179862	0.047683	0.035165	0.037792	0.029435	0.034639	0.027727	0.079023	0.070321	0.03006	0.041964	0.042975	0.122913	0.169157
266040	0.073273	0.030483	0.002067	-0.030371	0.186956	0.341699	0.324724	0.126767	0.144492	0.047951	0.14759	0.113863	0.036113	0.03866	0.030442	0.035114	0.028297	0.081005	0.071788	0.03048	0.044742	0.044972	0.119615	0.172768
267003	0.076359	0.029229	0.013353	-0.028072	0.183085	0.351943	0.315311	0.122336	0.134973	0.045104	0.16072	0.076188	0.035023	0.037363	0.029718	0.03413	0.027676	0.078937	0.069842	0.029918	0.042781	0.043098	0.118672	0.169125
267004	0.076357	0.029715	0.015295	-0.026633	0.182558	0.350423	0.31448	0.122623	0.134805	0.045489	0.164147	0.069065	0.034835	0.037185	0.029548	0.03402	0.027578	0.078562	0.069544	0.029831	0.042369	0.04277	0.118606	0.168382
267006	0.07589	0.030286	0.017444	-0.025014	0.182081	0.347998	0.314243	0.122965	0.135092	0.046111	0.167761	0.06178	0.034737	0.037089	0.029423	0.033985	0.027516	0.078316	0.069377	0.029785	0.042039	0.042546	0.118968	0.168009
267008	0.075523	0.030738	0.019854	-0.0231	0.181422	0.345668	0.313386	0.123456	0.135312	0.046891	0.172486	0.054214	0.034592	0.036928	0.029247	0.033914	0.027427	0.077956	0.06911	0.029712	0.041599	0.042238	0.119038	0.167352
267010	0.075236	0.030991	0.021776	-0.021542	0.180843	0.343979	0.3125	0.123879	0.135474	0.047557	0.176442	0.04863	0.034484	0.036794	0.029104	0.033856	0.027356	0.077662	0.068892	0.029654	0.041245	0.041994	0.119043	0.166804
267011	0.073636	0.0318	0.023839	-0.01991	0.180654	0.33924	0.314355	0.124236	0.136978	0.048614	0.180199	0.04279	0.034687	0.037029	0.029187	0.034072	0.027428	0.077955	0.069227	0.029763	0.041319	0.042182	0.120802	0.167821
267015	0.076923	0.028473	0.014611	-0.02861	0.182548	0.355876	0.313507	0.121001	0.132891	0.044119	0.161249	0.073639	0.034956	0.037227	0.0297	0.034014	0.027615	0.078765	0.069638	0.029865	0.042673	0.042955	0.118532	0.169113
267017	0.077392	0.028678	0.019306	-0.026351	0.181071	0.35697	0.309997	0.120357	0.13066	0.04391	0.168337	0.05885	0.034543	0.036758	0.029367	0.033703	0.027376	0.077888	0.068878	0.029649	0.041805	0.042211	0.118208	0.167765
267019	0.076845	0.029187	0.021454	-0.02466	0.180582	0.354716	0.309564	0.120732	0.130956	0.044578	0.172158	0.05207	0.03445	0.036653	0.029242	0.03367	0.027312	0.077628	0.068701	0.029603	0.041471	0.041988	0.118519	0.167423
267021	0.076397	0.029525	0.023224	-0.023205	0.180132	0.352918	0.309014	0.121103	0.131234	0.045206	0.175695	0.04686	0.034374	0.036558	0.029132	0.033641	0.027259	0.077401	0.068544	0.029563	0.041185	0.041799	0.118683	0.167092
267022	0.07574	0.029835	0.024371	-0.022319	0.179959	0.351122	0.309392	0.121266	0.131715	0.045686	0.177704	0.04361	0.034416	0.036598	0.029131	0.033697	0.027265	0.077423	0.068597	0.029586	0.04113	0.041803	0.119265	0.167339
267025	0.07831	0.027445	0.021685	-0.027187	0.180094	0.364143	0.306645	0.117911	0.126831	0.042043	0.169649	0.054515	0.034431	0.036534	0.029358	0.033511	0.027274	0.077597	0.068531	0.029561	0.04162	0.041973	0.118043	0.167924
267028	0.078667	0.027277	0.025169	-0.025643	0.178899	0.366491	0.303205	0.11719	0.124756	0.041661	0.175326	0.045483	0.03415	0.036173	0.029129	0.033281	0.027097	0.076934	0.067945	0.029399	0.041	0.041448	0.117605	0.167082
267029	0.077375	0.028293	0.025976	-0.023711	0.179005	0.360638	0.304839	0.118678	0.127123	0.04331	0.177993	0.041791	0.034192	0.036246	0.029068	0.033396	0.027118	0.076948	0.068055	0.029435	0.040877	0.041449	0.118259	0.167013
267030	0.077178	0.028159	0.027867	-0.022968	0.178451	0.361681	0.303488	0.118148	0.126195	0.043164	0.180811	0.037485	0.034136	0.036141	0.029019	0.033341	0.027063	0.076749	0.067882	0.029395	0.040674	0.041292	0.118413	0.167026
267034	0.079035	0.026732	0.027942	-0.025117	0.177916	0.370547	0.300141	0.115821	0.122233	0.040728	0.178958	0.039701	0.033997	0.035935	0.029038	0.033117	0.026982	0.076529	0.067555	0.029297	0.040653	0.041134	0.117417	0.166918
267038	0.079549	0.025653	0.032244	-0.024922	0.176438	0.37852	0.295419	0.11293	0.117575	0.038668	0.183747	0.032101	0.033849	0.035657	0.02902	0.032911	0.026845	0.076081	0.067085	0.029186	0.040302	0.04079	0.117424	0.167356
268007	0.068696	0.029247	0.046707	-0.012385	0.173976	0.355689	0.298863	0.115177	0.124112	0.045454	0.220003	-4.8e-05	0.034797	0.036697	0.029469	0.033942	0.027121	0.077138	0.068498	0.029761	0.040216	0.041431	0.125385	0.172978
268012	0.076002	0.026333	0.039805	-0.020327	0.17496	0.375962	0.293445	0.112049	0.116919	0.039838	0.197126	0.016049	0.033967	0.035655	0.02907	0.033053	0.026803	0.07589	0.067047	0.029246	0.039897	0.040624	0.11967	0.169091
268033	0.066257	0.032102	0.045075	-0.009712	0.174763	0.336908	0.307437	0.119668	0.132472	0.049667	0.22707	0.000914	0.035358	0.03763	0.02965	0.034587	0.027435	0.078365	0.069752	0.030108	0.040774	0.042257	0.128091	0.173982
280002	0.108887	0.056608	0.134245	0.046198	0.134957	0.549605	0.097066	0.124497	0.081228	-0.060445	0.186185	-0.186929	0.042446	0.042125	0.040334	0.0415	0.039982	0.092082	0.079634	0.045224	0.043367	0.052824	0.107238	0.166619
281003	0.021213	0.00968	0.100812	0.104727	0.085962	0.443898	0.090715	0.1626	0.168409	0.013947	-0.104347	-0.020015	0.043667	0.048331	0.042534	0.049741	0.044118	0.093271	0.082998	0.049739	0.043579	0.054113	0.205175	0.190386
281009	0.020359	0.001968	0.100262	0.09545	0.091833	0.459693	0.096111	0.139166	0.158761	0.020746	0.004563	-0.024475	0.044999	0.049437	0.041858	0.048293	0.042578	0.100066	0.088242	0.049475	0.044347	0.053958	0.206345	0.207739
281010	0.020816	0.005131	0.10074	0.099356	0.089411	0.454854	0.09294	0.147899	0.162358	0.01754	-0.042021	-0.023864	0.044456	0.048969	0.042147	0.048803	0.043224	0.097071	0.085877	0.049727	0.044035	0.054053	0.205196	0.199553
281011	0.024844	0.008672	0.10084	0.103335	0.092146	0.460344	0.084354	0.159732	0.160467	0.010272	-0.085385	-0.034315	0.043935	0.048437	0.042499	0.049077	0.043891	0.094714	0.083922	0.049646	0.043927	0.054796	0.196541	0.19007
281012	0.022435	-0.00228	0.099393	0.087781	0.101281	0.478261	0.096922	0.127049	0.146713	0.022906	0.102031	-0.040718	0.045466	0.049669	0.041007	0.046558	0.040924	0.10332	0.090563	0.047703	0.044676	0.053783	0.194491	0.216385
281016	0.028889	-0.002084	0.096818	0.067919	0.119586	0.485715	0.118322	0.114932	0.12867	0.02894	0.280376	-0.065009	0.043893	0.04779	0.038266	0.042293	0.03634	0.100891	0.088348	0.041691	0.043924	0.051136	0.164363	0.219771
281035	0.031441	0.000287	0.094351	0.067652	0.117258	0.460704	0.131249	0.124838	0.136355	0.03489	0.262471	-0.068062	0.043079	0.046955	0.037786	0.042017	0.035751	0.099434	0.087236	0.04046	0.043152	0.049619	0.167322	0.211736
281037	0.02901	0.000925	0.095008	0.075596	0.108358	0.447779	0.127881	0.132739	0.146935	0.034947	0.190409	-0.056994	0.043564	0.047755	0.038833	0.043739	0.037399	0.100576	0.088427	0.042414	0.043284	0.050318	0.183118	0.210598
281041	0.022078	0.002366	0.101443	0.09865	0.09416	0.475363	0.08438	0.140998	0.154017	0.013683	-0.02254	-0.032691	0.045299	0.049585	0.042365	0.048619	0.043469	0.099859	0.087894	0.050294	0.044697	0.055171	0.200178	0.203426
282007	0.041865	0.007515	0.092889	0.041756	0.138249	0.458027	0.167613	0.107235	0.115451	0.035942	0.357994	-0.071623	0.040138	0.043102	0.034546	0.037589	0.031122	0.091537	0.080596	0.035048	0.04168	0.04624	0.137194	0.20757
282010	0.050144	0.013569	0.09294	0.028763	0.147031	0.453785	0.191876	0.093899	0.101057	0.031783	0.358654	-0.068745	0.038736	0.041339	0.033557	0.036212	0.029562	0.087688	0.07755	0.033334	0.041258	0.04487	0.132263	0.209299
282018	0.042778	0.008069	0.089488	0.041864	0.137419	0.432044	0.181869	0.116814	0.123663	0.043351	0.352328	-0.073906	0.039704	0.042473	0.034044	0.037385	0.030678	0.090595	0.079677	0.034281	0.041154	0.045111	0.138053	0.198151
282022	0.04326	0.008982	0.090281	0.038357	0.140501	0.4368	0.184847	0.110721	0.118248	0.042151	0.363517	-0.073085	0.039561	0.042353	0.033833	0.037094	0.030304	0.090191	0.07937	0.034004	0.041319	0.045208	0.136541	0.20133
282023	0.045809	0.010572	0.092853	0.034827	0.143205	0.453629	0.181974	0.1003	0.108242	0.034752	0.364347	-0.070052	0.039412	0.042232	0.033934	0.03682	0.030207	0.089584	0.079055	0.034041	0.041492	0.045509	0.134534	0.208773
283002	0.041057	0.007109	0.096896	0.045735	0.135859	0.484108	0.148098	0.101164	0.111265	0.026022	0.350239	-0.064232	0.040894	0.043999	0.035576	0.038284	0.032335	0.092781	0.081763	0.036724	0.042211	0.047817	0.137117	0.21332
283017	0.052654	0.016275	0.108295	0.04389	0.135899	0.512309	0.146865	0.074898	0.091823	0.003079	0.35167	-0.037997	0.041472	0.044117	0.037031	0.038485	0.033464	0.093061	0.082726	0.038817	0.042879	0.049658	0.132434	0.220488
283021	0.029116	-0.001952	0.098927	0.066877	0.121909	0.500206	0.112817	0.108228	0.123077	0.023599	0.29146	-0.062761	0.044059	0.04797	0.038467	0.042137	0.036537	0.100654	0.088162	0.042221	0.044222	0.051894	0.159329	0.22282
283022	0.029421	-0.001798	0.10051	0.067717	0.122145	0.508228	0.108762	0.104941	0.120471	0.019509	0.288337	-0.061205	0.044303	0.048228	0.038794	0.042293	0.036985	0.100728	0.088238	0.042928	0.04448	0.052557	0.157728	0.223892
283023	0.034095	0.001751	0.098713	0.05818	0.128085	0.49793	0.124942	0.104139	0.117044	0.023202	0.32538	-0.064648	0.042772	0.046411	0.03734	0.04043	0.034799	0.097381	0.085537	0.039946	0.043474	0.050408	0.147734	0.219356
283027	0.044338	0.010219	0.103736	0.04854	0.134663	0.506726	0.139379	0.086364	0.100959	0.011936	0.351006	-0.04616	0.041815	0.044963	0.036883	0.038965	0.033669	0.094296	0.083488	0.03885	0.043123	0.049864	0.137282	0.221924
283029	0.053199	0.015423	0.097083	0.029295	0.146098	0.474844	0.18158	0.084512	0.09319	0.02253	0.356489	-0.057873	0.039077	0.041589	0.034266	0.036415	0.030103	0.088499	0.078497	0.034131	0.041509	0.04565	0.132096	0.217459
283031	0.056455	0.017575	0.100386	0.029081	0.145179	0.487367	0.176734	0.07741	0.088115	0.015521	0.354186	-0.04874	0.039273	0.041606	0.034778	0.036545	0.030492	0.088836	0.078935	0.034748	0.041601	0.046136	0.131339	0.220673
284001	0.052029	0.011515	0.107157	0.066233	0.130178	0.530901	0.100859	0.113571	0.104048	-0.009068	0.232237	-0.115265	0.042908	0.046171	0.039039	0.041165	0.037526	0.094467	0.082891	0.042644	0.043749	0.053347	0.129011	0.189918
284003	0.044795	0.008033	0.104745	0.061224	0.129558	0.522462	0.110938	0.103475	0.107007	0.002659	0.277421	-0.08871	0.042632	0.046012	0.03825	0.040457	0.036165	0.094796	0.083316	0.041368	0.043544	0.051989	0.133405	0.201947
284007	0.045329	0.009999	0.106025	0.054938	0.131618	0.518041	0.124853	0.090845	0.102091	0.004795	0.318722	-0.06326	0.042354	0.045555	0.037755	0.039723	0.035081	0.094631	0.083588	0.040471	0.043444	0.051193	0.134477	0.212361
284018	0.049068	0.012693	0.107892	0.053561	0.132298	0.520605	0.126824	0.087886	0.098506	0.000738	0.3169	-0.064757	0.042173	0.045185	0.037789	0.039501	0.035035	0.093925	0.083093	0.04042	0.043316	0.05117	0.131411	0.209397
284021	0.054947	0.015307	0.109154	0.056966	0.132504	0.527508	0.117244	0.097772	0.097623	-0.007203	0.278521	-0.095942	0.042035	0.044999	0.03812	0.039739	0.035806	0.09279	0.081876	0.040889	0.043161	0.051815	0.125502	0.194671
284022	0.052024	0.01467	0.110121	0.054228	0.13173	0.524728	0.125222	0.086439	0.096184	-0.003822	0.309004	-0.070162	0.042272	0.045139	0.038089	0.039614	0.035427	0.093813	0.083025	0.040907	0.04336	0.051537	0.129314	0.205862
285012	0.066672	0.024463	0.111077	0.032041	0.139422	0.512845	0.163349	0.065133	0.079927	-0.005211	0.339614	-0.041477	0.039984	0.041915	0.036243	0.037255	0.032162	0.089475	0.079608	0.037109	0.041877	0.047947	0.124575	0.210627
287001	0.072041	0.02305	0.106608	0.075531	0.136096	0.530613	0.084346	0.158073	0.10425	-0.035484	0.133986	-0.146236	0.043616	0.046027	0.04065	0.04373	0.040691	0.095321	0.083235	0.045346	0.044147	0.055895	0.121076	0.172361
288006	0.094208	0.037979	0.08801	0.088157	0.144672	0.504361	0.069026	0.220866	0.121005	-0.054742	0.037233	-0.120464	0.045128	0.045732	0.043169	0.048623	0.045235	0.096663	0.086187	0.046658	0.044225	0.058178	0.116629	0.167902
288008	0.093194	0.037672	0.090151	0.086142	0.145203	0.505728	0.069536	0.218773	0.118982	-0.056154	0.045094	-0.123482	0.044873	0.045625	0.042928	0.047933	0.04483	0.097019	0.085965	0.047491	0.044293	0.057886	0.114812	0.168075
288009	0.093536	0.038395	0.093143	0.08281	0.146096	0.509842	0.070557	0.213793	0.11512	-0.058644	0.061956	-0.129652	0.044585	0.045256	0.042555	0.047031	0.044303	0.096855	0.085462	0.04767	0.044144	0.057316	0.112297	0.167968
288010	0.088547	0.034401	0.097292	0.082765	0.142827	0.51332	0.073378	0.203428	0.113214	-0.053394	0.064246	-0.132936	0.044307	0.045641	0.042243	0.046576	0.04371	0.096797	0.085027	0.047405	0.044299	0.05736	0.11434	0.168554
288019	0.055725	0.018308	0.099258	0.098184	0.120092	0.496342	0.069449	0.186981	0.135387	-0.019273	-0.050987	-0.088406	0.04427	0.047941	0.043067	0.048509	0.044484	0.096712	0.084895	0.049212	0.045041	0.058023	0.152925	0.17797
291001	0.097443	0.042694	0.094049	0.079051	0.148127	0.511661	0.068916	0.213288	0.113492	-0.062909	0.078725	-0.13514	0.044499	0.044391	0.042309	0.046314	0.044088	0.096279	0.084968	0.047446	0.043698	0.056385	0.108685	0.16753
291005	0.100169	0.046148	0.099531	0.074643	0.147053	0.515683	0.069795	0.204827	0.110188	-0.064025	0.096531	-0.145217	0.044238	0.043676	0.041865	0.045285	0.043439	0.095639	0.084134	0.047009	0.043331	0.055388	0.106267	0.167304
291007	0.109758	0.057037	0.090338	0.070475	0.153741	0.503201	0.0541	0.220666	0.121694	-0.065126	0.091281	-0.143854	0.044888	0.041543	0.042865	0.044663	0.044295	0.095437	0.083711	0.047235	0.042524	0.053383	0.100818	0.168108
291017	0.096566	0.042129	0.100559	0.075799	0.145619	0.518014	0.073435	0.200028	0.108123	-0.061449	0.097804	-0.145788	0.043969	0.044146	0.041647	0.045238	0.043095	0.095518	0.083991	0.046769	0.043482	0.055769	0.107703	0.167061
292001	0.108974	0.053599	0.072978	0.072868	0.159325	0.511346	0.04696	0.224176	0.128373	-0.06038	0.099965	-0.125083	0.046753	0.040948	0.044406	0.04578	0.046684	0.094625	0.085616	0.041371	0.041909	0.053523	0.108469	0.166492
292009	0.107543	0.050826	0.074801	0.073538	0.157667	0.516519	0.052119	0.218457	0.124878	-0.058325	0.097181	-0.131759	0.046605	0.041654	0.044054	0.046176	0.046551	0.094636	0.085758	0.040902	0.041987	0.054565	0.110627	0.164243
292010	0.105053	0.04588	0.078117	0.078044	0.152941	0.520091	0.060797	0.213115	0.12105	-0.05459	0.079509	-0.136988	0.046639	0.043468	0.043871	0.0477	0.046545	0.095035	0.086397	0.040923	0.042559	0.056771	0.116279	0.160564
293002	0.108233	0.061328	0.068406	0.065006	0.158694	0.509853	0.029082	0.223977	0.141272	-0.058623	0.139941	-0.108539	0.04774	0.037706	0.046202	0.043519	0.046843	0.092961	0.085071	0.039705	0.041628	0.048512	0.103847	0.172025
293003	0.103603	0.066101	0.063563	0.066487	0.155741	0.499583	0.020886	0.232934	0.152225	-0.060713	0.155111	-0.069984	0.049872	0.037197	0.049388	0.044276	0.048533	0.093572	0.086278	0.040495	0.042873	0.04807	0.105541	0.187331
293005	0.106087	0.060575	0.067907	0.055392	0.155341	0.530555	0.034935	0.203554	0.138319	-0.053112	0.171154	-0.112343	0.049464	0.038563	0.047403	0.044766	0.048032	0.093782	0.086127	0.038923	0.042461	0.04978	0.111477	0.154174
293007	0.106075	0.064223	0.065409	0.064139	0.157053	0.506976	0.024173	0.226837	0.147343	-0.059825	0.153839	-0.08429	0.049362	0.037539	0.048356	0.044149	0.048114	0.09366	0.086191	0.040002	0.042518	0.048404	0.10672	0.181097
294003	0.106943	0.065124	0.063251	0.070487	0.158916	0.489248	0.019504	0.243468	0.152118	-0.062241	0.132331	-0.080511	0.048342	0.036838	0.047986	0.043514	0.047342	0.093185	0.085455	0.04156	0.042157	0.047261	0.100206	0.182579
294006	0.111723	0.064934	0.06364	0.07407	0.162144	0.474771	0.021991	0.255375	0.151325	-0.064047	0.103784	-0.092737	0.046647	0.036969	0.04651	0.043398	0.046147	0.09325	0.084022	0.04458	0.041675	0.047205	0.095101	0.176313
294007	0.111056	0.065309	0.062896	0.074327	0.161845	0.473598	0.02058	0.256341	0.152804	-0.063794	0.10572	-0.089998	0.046762	0.03674	0.046764	0.04328	0.046174	0.093094	0.084063	0.044445	0.041707	0.04688	0.09479	0.177405
294008	0.118692	0.06743	0.076259	0.064776	0.163167	0.476117	0.030171	0.238827	0.142428	-0.059155	0.086132	-0.128812	0.045381	0.037493	0.045134	0.042598	0.044458	0.093686	0.082171	0.046727	0.041571	0.047995	0.091341	0.171554
294011	0.113353	0.066363	0.066203	0.073696	0.162292	0.466889	0.022844	0.256963	0.151924	-0.06223	0.094296	-0.103916	0.045632	0.036551	0.045859	0.042845	0.045051	0.092772	0.082683	0.046248	0.041424	0.046557	0.091128	0.173475
294012	0.112522	0.065836	0.062703	0.074878	0.162564	0.468626	0.021049	0.259811	0.153423	-0.064264	0.09877	-0.090437	0.04662	0.036853	0.046821	0.043432	0.046073	0.093431	0.083917	0.045617	0.041805	0.046995	0.09403	0.177046
294015	0.108891	0.06587	0.061073	0.074716	0.160796	0.47373	0.01791	0.25692	0.155552	-0.063617	0.113021	-0.080794	0.047473	0.036511	0.047674	0.043316	0.046672	0.093113	0.084689	0.043808	0.041984	0.046633	0.095824	0.181649
294016	0.108077	0.065732	0.061316	0.073887	0.160223	0.477491	0.017868	0.253955	0.155073	-0.063409	0.118392	-0.07905	0.047793	0.036575	0.047875	0.04338	0.046931	0.09316	0.085007	0.043152	0.042065	0.046779	0.097058	0.182732
294019	0.100861	0.068186	0.056687	0.075368	0.155678	0.477188	0.016552	0.254528	0.161334	-0.064306	0.139483	-0.049993	0.050906	0.037102	0.051462	0.044985	0.049719	0.094472	0.087225	0.042762	0.043682	0.048134	0.104648	0.202062
294022	0.116423	0.068288	0.069299	0.069848	0.16345	0.463763	0.023416	0.251973	0.151304	-0.059152	0.087223	-0.112841	0.045515	0.036407	0.046025	0.042463	0.044546	0.092847	0.082186	0.046843	0.041519	0.046316	0.089425	0.173845
294024	0.113739	0.067482	0.064232	0.074392	0.162729	0.460734	0.02062	0.26121	0.155164	-0.061952	0.091353	-0.097738	0.045953	0.036317	0.046609	0.042891	0.045162	0.092937	0.08288	0.046848	0.041665	0.046184	0.090586	0.175718
294027	0.112396	0.067039	0.061648	0.075831	0.162515	0.461487	0.019128	0.263972	0.156627	-0.063374	0.09532	-0.088522	0.046517	0.036407	0.047178	0.043199	0.045778	0.093199	0.0836	0.046401	0.041862	0.046333	0.092131	0.178
294031	0.11064	0.065962	0.06206	0.075098	0.161676	0.469673	0.019146	0.259103	0.154891	-0.063498	0.104709	-0.087838	0.046741	0.036468	0.047007	0.043148	0.046065	0.092945	0.083939	0.04481	0.041747	0.046486	0.093758	0.178306
294033	0.114486	0.068105	0.063643	0.074283	0.163264	0.457637	0.020032	0.262499	0.15627	-0.061593	0.088271	-0.096044	0.046165	0.036306	0.047033	0.042982	0.045244	0.093185	0.083024	0.047262	0.041842	0.046149	0.090436	0.176964
294034	0.111342	0.06785	0.061636	0.07659	0.161965	0.456547	0.017624	0.265526	0.158964	-0.061507	0.094176	-0.090764	0.046198	0.035866	0.047191	0.042784	0.045241	0.092582	0.08304	0.046676	0.041755	0.045586	0.089995	0.178038
294036	0.11047	0.066813	0.061616	0.076094	0.161594	0.463642	0.017983	0.262562	0.157156	-0.062701	0.100948	-0.088268	0.04647	0.036111	0.047082	0.042917	0.045683	0.092666	0.083506	0.045561	0.04172	0.045964	0.091828	0.178272
294049	0.117575	0.064932	0.086381	0.062471	0.159337	0.492881	0.040987	0.22287	0.130245	-0.060701	0.090382	-0.147324	0.045096	0.039061	0.043832	0.043024	0.044117	0.094521	0.082326	0.046722	0.041807	0.050332	0.094673	0.169192
294053	0.11704	0.063259	0.075008	0.07005	0.162202	0.483242	0.036977	0.244046	0.137325	-0.066895	0.082948	-0.114153	0.04651	0.040115	0.045492	0.044934	0.046093	0.096348	0.084684	0.047903	0.042571	0.051772	0.099257	0.173128
294056	0.112018	0.063967	0.066522	0.073468	0.161991	0.478342	0.025426	0.251197	0.14764	-0.063469	0.101176	-0.103495	0.04603	0.037241	0.045558	0.043324	0.045698	0.093073	0.083473	0.044581	0.041401	0.047639	0.09465	0.172899
297006	0.087733	0.070832	0.052664	0.085051	0.151135	0.458473	0.013813	0.265936	0.170507	-0.060558	0.141883	-0.049147	0.051159	0.036249	0.052598	0.04507	0.049875	0.092941	0.086051	0.043629	0.043941	0.047814	0.097688	0.216001
297007	0.089736	0.0709	0.056958	0.078158	0.150525	0.473836	0.015683	0.251765	0.165843	-0.060445	0.156605	-0.042055	0.051337	0.03651	0.052353	0.045127	0.049958	0.092943	0.086081	0.04215	0.043906	0.048169	0.100573	0.211789
297011	0.083441	0.071851	0.053428	0.085472	0.149201	0.459709	0.014108	0.262908	0.170689	-0.059305	0.150323	-0.045006	0.051468	0.036227	0.052923	0.045332	0.050172	0.092632	0.085878	0.043157	0.044057	0.048163	0.097278	0.220954
297012	0.079301	0.071758	0.050748	0.091323	0.14921	0.447781	0.012301	0.272369	0.174128	-0.057234	0.141834	-0.056161	0.050973	0.035817	0.052644	0.045108	0.04965	0.092049	0.085296	0.044049	0.043862	0.047712	0.093319	0.222963
297021	0.085953	0.071989	0.059868	0.075657	0.14834	0.480252	0.016318	0.242543	0.164548	-0.058011	0.17066	-0.037374	0.051245	0.036324	0.052209	0.045158	0.049663	0.092128	0.085306	0.041251	0.043781	0.048256	0.09904	0.211244
297027	0.081272	0.072771	0.057748	0.081077	0.147544	0.470094	0.014847	0.250482	0.167751	-0.057233	0.165593	-0.037702	0.051285	0.036114	0.052548	0.045257	0.049823	0.091893	0.085179	0.041829	0.043851	0.048259	0.096654	0.218449
324010	0.209572	-0.00851	0.115446	-0.081435	0.184238	0.069794	0.393295	0.163216	0.207998	0.169532	0.042209	0.075201	0.046639	0.049978	0.036311	0.05446	0.041517	0.109195	0.09967	0.034935	0.042947	0.056524	0.125927	0.106188
324015	0.202627	-0.003884	0.111181	-0.071415	0.176874	0.057462	0.403042	0.167882	0.214253	0.177096	0.049918	0.049976	0.046221	0.049385	0.035911	0.052735	0.040686	0.108217	0.097174	0.034042	0.042805	0.055655	0.122853	0.152663
325003	0.205081	-0.003924	0.118218	-0.079573	0.162445	0.03156	0.426292	0.170864	0.223248	0.173422	0.050654	0.063391	0.045895	0.049722	0.036107	0.054027	0.042448	0.108749	0.097829	0.034421	0.042371	0.053982	0.123692	0.142367
325005	0.199259	-0.000379	0.119	-0.079407	0.148998	0.007683	0.449609	0.176207	0.231338	0.167941	0.055129	0.079591	0.044637	0.049164	0.035659	0.053343	0.042516	0.106736	0.096188	0.034114	0.041754	0.052262	0.123384	0.15057
325016	0.208569	-0.006809	0.118916	-0.081609	0.172206	0.048647	0.411045	0.166856	0.216378	0.171919	0.044082	0.071614	0.046307	0.049953	0.036321	0.054644	0.042323	0.109169	0.099074	0.034812	0.042556	0.055098	0.124825	0.11639
326001	0.200928	-0.003109	0.110468	-0.069719	0.175464	0.054519	0.406125	0.168794	0.215362	0.177215	0.05292	0.05264	0.045982	0.049203	0.035754	0.052333	0.040465	0.107673	0.096416	0.033822	0.042659	0.055245	0.122007	0.157747
326002	0.197907	-0.001912	0.108759	-0.066788	0.174196	0.051285	0.410137	0.170095	0.216489	0.176929	0.058264	0.058717	0.045563	0.048878	0.035482	0.051632	0.040004	0.106657	0.095129	0.033443	0.042421	0.05462	0.120721	0.163091
326003	0.191493	0.001457	0.105695	-0.062494	0.168145	0.037407	0.426553	0.173981	0.22065	0.173669	0.068701	0.066571	0.04424	0.047975	0.034756	0.050149	0.039153	0.103931	0.091952	0.032568	0.041587	0.052452	0.118131	0.165584
326005	0.197332	-0.002173	0.107177	-0.065403	0.177583	0.057971	0.403958	0.169347	0.21437	0.17754	0.057777	0.056086	0.045691	0.04887	0.035505	0.051482	0.039729	0.106608	0.095227	0.033442	0.042609	0.055197	0.120821	0.164727
326011	0.187624	0.000806	0.098571	-0.055335	0.180938	0.062475	0.403361	0.171732	0.21352	0.177451	0.070783	0.054996	0.04457	0.047845	0.034747	0.049302	0.037986	0.103388	0.091574	0.032344	0.042182	0.054232	0.117262	0.170798
326015	0.176235	0.005511	0.087514	-0.044945	0.182843	0.063769	0.41	0.174863	0.212591	0.173149	0.084501	0.053823	0.043004	0.04641	0.033759	0.046943	0.036152	0.099456	0.087111	0.030959	0.041318	0.052411	0.113119	0.172971
326021	0.194278	-0.000346	0.106852	-0.063954	0.171871	0.045704	0.417349	0.171812	0.218103	0.175298	0.064929	0.064161	0.044806	0.048331	0.035055	0.050674	0.039389	0.105006	0.093243	0.032927	0.04194	0.05344	0.118793	0.164745
327002	0.167637	0.014936	0.082339	-0.042826	0.165336	0.025093	0.456935	0.183951	0.222843	0.161618	0.085521	0.063124	0.041346	0.045599	0.032709	0.04587	0.035939	0.096401	0.084022	0.029936	0.040043	0.049173	0.115487	0.166867
327006	0.170719	0.012703	0.085277	-0.044387	0.167601	0.030711	0.448766	0.181879	0.221257	0.164106	0.085427	0.059965	0.041563	0.04561	0.03287	0.046107	0.03604	0.096888	0.084481	0.030131	0.040115	0.04944	0.114232	0.167214
327008	0.174662	0.011807	0.090835	-0.049294	0.162019	0.019286	0.456616	0.182637	0.224356	0.16366	0.078519	0.059394	0.041714	0.04603	0.033107	0.046897	0.036838	0.097804	0.085745	0.030594	0.040201	0.049428	0.116317	0.166754
327010	0.170465	0.011928	0.084069	-0.043118	0.171467	0.039157	0.440454	0.180528	0.219042	0.16571	0.087978	0.059458	0.041748	0.045595	0.03294	0.04603	0.03585	0.097044	0.0845	0.030111	0.04025	0.049849	0.113223	0.168359
327017	0.181848	0.009862	0.100577	-0.059593	0.151887	0.001341	0.467892	0.183586	0.230161	0.163221	0.066865	0.065509	0.042441	0.047216	0.033846	0.048919	0.038813	0.10057	0.089225	0.031736	0.040717	0.050139	0.120856	0.16726
328002	0.17066	0.008529	0.082335	-0.041082	0.181515	0.061439	0.417344	0.176744	0.213066	0.169536	0.090971	0.057412	0.042238	0.045699	0.033244	0.045981	0.035473	0.097587	0.085141	0.030325	0.040789	0.051317	0.111579	0.171814
510002	0.187604	0.040145	0.170398	0.094307	0.093279	0.22046	0.292859	0.022509	0.272693	-0.143627	-0.254819	0.048676	0.042135	0.066696	0.036612	0.044018	0.034287	0.079576	0.080991	0.042592	0.0484	0.061254	0.119656	0.0434
510004	0.186783	0.039882	0.170938	0.094813	0.092703	0.216989	0.292863	0.022265	0.272441	-0.141141	-0.255057	0.046754	0.042204	0.066394	0.036616	0.044133	0.034409	0.079892	0.081258	0.042582	0.048168	0.061242	0.120157	0.043683
510017	0.186464	0.032383	0.170117	0.093131	0.097163	0.216872	0.298052	0.02373	0.26972	-0.134811	-0.253308	0.049019	0.041684	0.064739	0.0362	0.043745	0.03406	0.078979	0.080395	0.041658	0.047496	0.060527	0.118629	0.043165
510025	0.189333	0.038769	0.169126	0.093488	0.093673	0.223245	0.295062	0.021544	0.274553	-0.146022	-0.255463	0.050786	0.042292	0.067806	0.036782	0.044045	0.034269	0.079609	0.081142	0.04293	0.049085	0.061657	0.119597	0.0433
510026	0.189326	0.036017	0.168682	0.092899	0.095168	0.223478	0.297064	0.021853	0.273973	-0.1441	-0.25492	0.0516	0.042146	0.067373	0.036664	0.043926	0.03416	0.079325	0.080894	0.042676	0.04895	0.061472	0.119109	0.043125
510027	0.18916	0.033543	0.168359	0.092402	0.096639	0.223663	0.298723	0.022288	0.273177	-0.142086	-0.254242	0.052265	0.041985	0.06685	0.036532	0.043801	0.034051	0.079031	0.080627	0.042396	0.048757	0.061248	0.118607	0.042959
510028	0.189033	0.031459	0.168049	0.091948	0.097974	0.224192	0.300084	0.022712	0.272448	-0.140517	-0.253592	0.052968	0.041842	0.066417	0.036417	0.043684	0.033949	0.078753	0.080376	0.042157	0.048603	0.061053	0.118129	0.042803
510029	0.190291	0.036166	0.168002	0.092313	0.095377	0.227418	0.297251	0.021714	0.274762	-0.147244	-0.255328	0.053457	0.042195	0.068109	0.036745	0.043887	0.034105	0.079169	0.080828	0.042888	0.049386	0.061668	0.118858	0.042972
510031	0.19004	0.033695	0.16776	0.091997	0.096558	0.226431	0.299047	0.021907	0.274192	-0.144664	-0.25475	0.05355	0.042085	0.06761	0.036642	0.043815	0.034044	0.079021	0.080695	0.042652	0.049193	0.061497	0.118573	0.042894
510037	0.190088	0.032123	0.167285	0.091368	0.098009	0.229344	0.29977	0.02253	0.273483	-0.144786	-0.254111	0.055065	0.041912	0.067345	0.03652	0.043643	0.033891	0.078566	0.080296	0.042452	0.049148	0.061294	0.117855	0.042631
510038	0.189768	0.028148	0.166537	0.090433	0.100824	0.232051	0.302	0.023475	0.272008	-0.142424	-0.252657	0.056813	0.041617	0.06657	0.036281	0.043375	0.033663	0.077915	0.079722	0.042015	0.048906	0.060889	0.116762	0.042285
511005	0.187674	0.045058	0.171085	0.096252	0.088765	0.215768	0.29016	0.01985	0.275924	-0.145536	-0.256963	0.044473	0.042879	0.068463	0.037134	0.044611	0.03483	0.081077	0.082443	0.043674	0.049079	0.062187	0.121906	0.044409
513001	0.180886	0.058641	0.175685	0.101333	0.08082	0.211456	0.275618	0.019885	0.274395	-0.146216	-0.255244	0.030218	0.043729	0.068641	0.037552	0.045212	0.035791	0.082793	0.084125	0.044728	0.048588	0.062611	0.12456	0.046215
514001	0.189757	0.032133	0.166997	0.090771	0.099736	0.236221	0.298077	0.024014	0.271868	-0.147234	-0.252904	0.057597	0.041579	0.066888	0.036285	0.043313	0.033612	0.077672	0.079446	0.04214	0.048998	0.060843	0.116543	0.042174
524027	0.183134	0.012041	0.169548	0.089286	0.110871	0.212483	0.310959	0.029574	0.256772	-0.109706	-0.245445	0.052889	0.040369	0.059327	0.035058	0.042812	0.03333	0.077114	0.078545	0.038905	0.044805	0.058325	0.11486	0.042493
527002	0.183549	0.023777	0.171211	0.092293	0.101168	0.208353	0.30292	0.025879	0.263933	-0.120897	-0.251572	0.047207	0.041232	0.06189	0.035713	0.043581	0.033978	0.078715	0.080025	0.040458	0.045882	0.059568	0.118086	0.04342
527011	0.184248	0.022321	0.170499	0.091941	0.101978	0.209101	0.30461	0.025535	0.264482	-0.120799	-0.251119	0.048198	0.041259	0.062104	0.035754	0.04356	0.033942	0.07869	0.080048	0.040488	0.046097	0.05967	0.117897	0.043329
527016	0.184302	0.024644	0.17074	0.092304	0.100815	0.210072	0.302768	0.025381	0.265169	-0.123193	-0.2517	0.047873	0.041303	0.062412	0.035799	0.04359	0.033968	0.078722	0.080069	0.040654	0.046225	0.05975	0.118072	0.043318
541002	0.184899	-0.004477	0.160275	0.085399	0.124204	0.24801	0.320057	0.029461	0.259372	-0.112229	-0.234506	0.066192	0.040443	0.061972	0.035095	0.042013	0.032671	0.0756	0.077894	0.039596	0.047623	0.058744	0.112555	0.041141
542001	0.157671	-0.042927	0.145071	0.084293	0.163256	0.358176	0.293257	0.0418	0.236011	-0.091385	-0.167142	0.075934	0.041594	0.066484	0.035363	0.04136	0.03287	0.078049	0.078949	0.041105	0.051503	0.058247	0.122906	0.040754
542005	0.14239	-0.042524	0.141861	0.091007	0.176776	0.394435	0.266799	0.049044	0.210396	-0.084294	-0.132875	0.067255	0.04213	0.067868	0.036099	0.041841	0.033505	0.081071	0.079952	0.040893	0.052138	0.058598	0.125426	0.040081
542009	0.154395	-0.046074	0.142931	0.086029	0.168193	0.362627	0.291199	0.043053	0.231304	-0.082352	-0.15443	0.076133	0.041762	0.066714	0.035602	0.041547	0.033038	0.079187	0.079413	0.040964	0.051802	0.058408	0.12472	0.041064
543001	0.152422	-0.044046	0.142879	0.088778	0.171557	0.357873	0.290268	0.044653	0.222899	-0.070785	-0.14661	0.076293	0.041391	0.065334	0.035394	0.041429	0.032926	0.079442	0.07898	0.039967	0.050766	0.057784	0.124906	0.04109
544001	0.166622	-0.035671	0.149337	0.086694	0.160413	0.305454	0.314713	0.039777	0.231325	-0.069018	-0.173659	0.076048	0.040715	0.061481	0.034817	0.041188	0.032527	0.077535	0.078421	0.038716	0.048135	0.057301	0.122355	0.041052
544005	0.174114	-0.032825	0.15098	0.084482	0.150312	0.287633	0.324034	0.035129	0.245333	-0.082212	-0.193756	0.07498	0.041002	0.062508	0.035143	0.041547	0.032655	0.077099	0.079026	0.03951	0.04901	0.058433	0.120104	0.041193
545001	0.130229	-0.036647	0.138826	0.099831	0.186068	0.425051	0.239243	0.054571	0.185939	-0.087197	-0.107999	0.057242	0.042996	0.069673	0.037448	0.042968	0.034439	0.084073	0.08162	0.041202	0.053848	0.059705	0.127072	0.039778
545002	0.134662	-0.040806	0.138217	0.097545	0.184422	0.405689	0.253704	0.052392	0.194999	-0.073743	-0.112129	0.066101	0.042346	0.068444	0.036753	0.042478	0.033911	0.083014	0.080601	0.040368	0.052948	0.058904	0.12635	0.040566
610001	0.129353	-0.02479	0.138242	0.115652	0.19373	0.383557	0.241823	0.059382	0.148934	-0.030192	-0.071111	0.072738	0.04147	0.064503	0.036829	0.043395	0.034101	0.08449	0.079751	0.037174	0.051142	0.057189	0.127923	0.04228
620001	0.131218	-0.036698	0.139869	0.098317	0.184906	0.42736	0.239637	0.054393	0.187861	-0.093006	-0.111012	0.055489	0.043172	0.070029	0.03751	0.042966	0.034502	0.084012	0.081844	0.041673	0.053948	0.059931	0.127288	0.039608
621003	0.130047	-0.037095	0.135725	0.104267	0.189613	0.407127	0.244924	0.055026	0.181107	-0.062011	-0.096541	0.067704	0.042312	0.068325	0.037198	0.043051	0.034147	0.084176	0.080873	0.039601	0.053593	0.058892	0.126989	0.041316
621022	0.11084	-0.022423	0.126632	0.125602	0.20102	0.447482	0.197703	0.062081	0.132415	-0.060057	-0.057044	0.058258	0.043994	0.071311	0.040335	0.046614	0.036251	0.088847	0.084285	0.040084	0.06065	0.062069	0.133065	0.042743
623006	0.118466	-0.028271	0.133018	0.113768	0.195282	0.443666	0.212056	0.059629	0.157186	-0.078855	-0.082846	0.053651	0.043609	0.070546	0.039056	0.044686	0.035421	0.086891	0.083193	0.040754	0.056658	0.060806	0.129306	0.040605
624034	0.110122	-0.020989	0.130754	0.123021	0.198629	0.461311	0.189788	0.062459	0.135561	-0.081189	-0.074505	0.045957	0.044086	0.070388	0.04013	0.045914	0.036188	0.088104	0.084049	0.040613	0.058105	0.061555	0.130625	0.040758
624041	0.104119	-0.016279	0.128464	0.129667	0.200953	0.475834	0.173632	0.064192	0.12049	-0.085267	-0.070666	0.040443	0.044681	0.070767	0.041198	0.047104	0.036932	0.089268	0.085133	0.040959	0.060009	0.062693	0.132957	0.041451
626007	0.106071	-0.018835	0.127134	0.128828	0.201142	0.46318	0.182862	0.063326	0.124107	-0.071816	-0.063217	0.048213	0.04428	0.070592	0.040757	0.046907	0.036623	0.08898	0.084564	0.04028	0.060007	0.0622	0.132672	0.041747
627005	0.104588	-0.017957	0.125174	0.131524	0.202277	0.461011	0.181718	0.06352	0.118866	-0.06432	-0.055706	0.051286	0.044354	0.070827	0.041033	0.047492	0.036839	0.089425	0.084808	0.04006	0.061263	0.062609	0.134235	0.042602
641001	0.087806	-0.009185	0.12376	0.148242	0.200285	0.497466	0.137327	0.066891	0.088107	-0.079345	-0.079368	0.02725	0.044706	0.067083	0.042273	0.049057	0.038068	0.088817	0.084672	0.039697	0.059568	0.062779	0.133581	0.043449
641006	0.102966	-0.013967	0.130884	0.130005	0.199808	0.484008	0.166817	0.064922	0.117682	-0.095437	-0.078722	0.033849	0.044774	0.070263	0.041293	0.047028	0.037039	0.089016	0.085126	0.041182	0.059161	0.062598	0.132099	0.041364
642001	0.085905	-0.007004	0.124878	0.149496	0.200122	0.510632	0.127824	0.067934	0.082623	-0.092128	-0.086665	0.022512	0.045185	0.067653	0.042912	0.049496	0.038482	0.089326	0.085467	0.040463	0.06069	0.063597	0.134355	0.044627
651001	0.068346	-0.010945	0.115149	0.168444	0.190473	0.510042	0.105554	0.068757	0.072938	-0.063351	-0.113301	0.014115	0.044165	0.062249	0.042606	0.050993	0.038967	0.0863	0.082774	0.038466	0.056993	0.062369	0.130886	0.046674
652001	0.056131	-0.014932	0.103298	0.179309	0.181058	0.509755	0.094139	0.070003	0.075894	-0.05094	-0.128697	0.005708	0.043692	0.059671	0.042113	0.051832	0.039107	0.084486	0.081319	0.038029	0.054955	0.061611	0.126574	0.047206
731001	0.139985	0.033256	0.139629	-0.060417	0.062744	0.001391	0.440591	0.17678	0.265821	0.133233	-0.072327	0.050989	0.046012	0.055266	0.038103	0.059285	0.048711	0.105166	0.099983	0.037804	0.043078	0.057619	0.15656	0.140046
754017	0.096555	0.039942	0.090474	0.00394	0.086722	0.03906	0.412518	0.210199	0.252029	0.106344	-0.149733	0.036238	0.042471	0.051643	0.03693	0.050094	0.039569	0.098157	0.092545	0.038279	0.041516	0.053664	0.202614	0.18384
754040	0.108071	0.039189	0.093328	-0.009961	0.092642	0.019541	0.432845	0.208818	0.253127	0.114219	-0.113289	0.043367	0.041618	0.050974	0.035591	0.049173	0.039082	0.097518	0.091935	0.037012	0.040641	0.053153	0.180403	0.17512
759027	0.051994	0.034826	0.097511	0.055166	0.066454	0.170251	0.285177	0.201868	0.23602	0.078053	-0.178721	-0.0161	0.044034	0.051175	0.04082	0.051574	0.04078	0.094766	0.087686	0.03947	0.042853	0.051708	0.260713	0.190182
759043	0.08084	0.037725	0.075897	0.031861	0.091526	0.084069	0.383616	0.208616	0.236629	0.092149	-0.171739	-0.004439	0.04151	0.049835	0.037252	0.04671	0.036498	0.095327	0.088102	0.036279	0.041616	0.050257	0.238843	0.188836
759044	0.091309	0.039377	0.070466	0.023105	0.098592	0.051324	0.418521	0.2097	0.23844	0.097057	-0.166211	0.001393	0.040987	0.049721	0.036253	0.045981	0.035862	0.096326	0.089253	0.035617	0.041351	0.050354	0.228132	0.187572
