# Supplementary material for: Poverty concentration in an affluent city: Geographic variation and correlates of neighborhood poverty rates in Hong Kong
Source: PLoS One. 2018 Feb 23;13(2):e0190566. doi: 10.1371/journal.pone.0190566 (PMC5825023; doi:10.1371/journal.pone.0190566)
Supplement: S5 File — (XLSX) [file pone.0190566.s005.xlsx]

## Sheet: Figure6
Local R-square	LSB
0.80-0.85	836009,835001,836014,836013,836016,836018,836001,836019,836024,831021,836020,831013,831008,836022,837001,297023,297022,837009,293005,837010,835002,837005,837012,294019,293007,293003,297002,837011,838001,837015,837014,297007,837002,831006,297026,293002,297021,294003,838008,838002,297006,297011,293001,831010,838004,297027,831022,831009,297003,838005,838009,294016,292001,297025,294001,833013,292009,…
0.70-0.80	294052,294008,823001,298022,298024,291007,288009,291001,832001,298009,294049,291006,294020,291005,288010,291017,298025,820009,288004,288021,288015,288017,823004,288013,280009,288018,820006,288011,288019,280017,820001,167001,820010,821001,167005,167004,167002,281029,287001,167006,163013,321009,167007,280010,321005,941001,161052,310001,932001,162002,321008,322002,323019,165028,321012,163032,731001,…
0.60-0.70	157005,759001,757006,328005,729004,283002,282015,533006,931001,729030,729028,157020,757011,283017,723053,166001,723051,723050,282007,723042,282018,156015,723055,757010,320001,723040,335006,723025,723056,723041,282013,282009,723036,723017,723013,282022,723018,723030,757013,723012,642001,642002,723003,723058,723001,651001,723006,196003,723028,757012,723059,726027,720001,726014,726008,336001,726011,…
0.50-0.60	225034,226004,225048,920013,225049,192015,225041,225050,225051,243004,225052,154013,225058,225053,225054,225056,225057,225062,236020,920011,225065,243010,226010,225073,244029,225070,243027,251001,192007,243019,211010,211005,243024,243034,243026,211007,211008,212002,212001,211011,243046,153032,911001,153042,243041,243030,153031,192006,245001,245020,245009,245006,213003,192005,245008,245012,245010,…
0.45-0.50	133004,144044,174011,132011,142003,174039,144001,144013,114022,114028,174022,144032,144035,133008,174025,144045,174019,132010,144018,135001,174023,174021,173044,114029,144030,132008,912017,184005,174015,173027,175001,144034,142004,173025,174017,142006,174014,132017,171026,122001,133012,912011,183001,132036,142007,173020,173037,173033,142005,173017,133001,173036,144002,173012,171013,133006,171034,…
